# Supplementary material for: Pooling sputum for Xpert MTB/RIF and Xpert Ultra testing during the Covid-19 pandemic in Lao People’s Democratic Republic
Source: PLOS Glob Public Health. 2022 Apr 4;2(4):e0000116. doi: 10.1371/journal.pgph.0000116 (PMC10022270; doi:10.1371/journal.pgph.0000116)
Supplement: S1 Data — (XLSX) [file pgph.0000116.s001.xlsx]

## Sheet: PCF MTBRIF
Pool ID	Sample ID		RESULTS	AGE	SEX	Nb of positive samples	Probe D	Probe C	Probe E	Probe B	Probe A
1		Pool	MTB DETECTED LOW;Rif Resistance NOT DETECTED			1	28.5	27.5	27.8	27.8	28.5
1	1		MTB DETECTED LOW;Rif Resistance NOT DETECTED	32	M	1	24.2	23.9	24.9	24.5	23.3
1	2		MTB NOT DETECTED	60	M	1
1	3		MTB NOT DETECTED	72	F	1
1	4		MTB NOT DETECTED	65	F	1
2		Pool	MTB NOT DETECTED
2	5		MTB NOT DETECTED	9	F
2	6		MTB NOT DETECTED	35	F
2	7		MTB NOT DETECTED	90	M
2	8		MTB NOT DETECTED	70	F
3		Pool	MTB NOT DETECTED
3	9		MTB NOT DETECTED	67	F
3	10		MTB NOT DETECTED	60	M
3	11		MTB NOT DETECTED	75	F
3	12		MTB NOT DETECTED	68	M
4		Pool	MTB NOT DETECTED
4	13		MTB NOT DETECTED	8	M
4	14		MTB NOT DETECTED	62	M
4	15		MTB NOT DETECTED	74	M
4	16		MTB NOT DETECTED	89	M
5		Pool	MTB DETECTED MEDIUM;Rif Resistance NOT DETECTED			1	17.6	16.5	17.9	17.4	16.2
5	17		MTB NOT DETECTED	45	M	1
5	18		MTB DETECTED HIGH;Rif Resistance NOT DETECTED	74	M	1	16.3	15.6	16.9	16.7	15.2
5	19		MTB NOT DETECTED	50	F	1
5	20		MTB NOT DETECTED	66	M	1
6		Pool	MTB NOT DETECTED
6	21		MTB NOT DETECTED	64	M
6	22		MTB NOT DETECTED	40	F
6	23		MTB NOT DETECTED	74	M
6	24		MTB NOT DETECTED	26	F
7		Pool	MTB NOT DETECTED
7	25		MTB NOT DETECTED	13	F
7	26		MTB NOT DETECTED	51	F
7	27		MTB NOT DETECTED	56	M
7	28		MTB NOT DETECTED	28	M
8		Pool	MTB NOT DETECTED
8	29		MTB NOT DETECTED	64	F
8	30		MTB NOT DETECTED	62	F
8	31		MTB NOT DETECTED	63	F
8	32		MTB NOT DETECTED	74	F
9		Pool	MTB NOT DETECTED
9	33		MTB NOT DETECTED	77	M
9	34		MTB NOT DETECTED	55	F
9	35		MTB NOT DETECTED	20	F
9	36		MTB NOT DETECTED	55	F
10		Pool	MTB NOT DETECTED
10	37		MTB NOT DETECTED	30	F
10	38		MTB NOT DETECTED	27	M
10	39		MTB NOT DETECTED	45	F
10	40		MTB NOT DETECTED	27	F
11		Pool	MTB NOT DETECTED
11	41		MTB NOT DETECTED	48	F
11	42		MTB NOT DETECTED	25	M
11	43		MTB NOT DETECTED	30	M
11	44		MTB NOT DETECTED	58	M
12		Pool	MTB DETECTED VERY LOW;Rif Resistance NOT DETECTED			1	34	32.1	36.8	34.3	34.6
12	45		MTB NOT DETECTED	48	F	1
12	46		MTB DETECTED MEDIUM;Rif Resistance NOT DETECTED	17	M	1	22.6	21.8	23.3	22.7	21.4
12	47		MTB NOT DETECTED	62	F	1
12	48		MTB NOT DETECTED	16	F	1
13		Pool	MTB NOT DETECTED
13	49		MTB NOT DETECTED	62	M
13	50		MTB NOT DETECTED	71	M
13	51		MTB NOT DETECTED	36	M
13	52		MTB NOT DETECTED	29	F
14		Pool	MTB NOT DETECTED			1
14	53		MTB NOT DETECTED	51	F	1
14	54		MTB NOT DETECTED	27	M	1
14	55		MTB NOT DETECTED	40	F	1
14	56		MTB DETECTED VERY LOW;Rif Resistance NOT DETECTED	70	M	1	35.4	34.1	36.6	33.8	34
15		Pool	MTB NOT DETECTED
15	57		MTB NOT DETECTED	62	M
15	58		MTB NOT DETECTED	75	M
15	59		MTB NOT DETECTED	51	F
15	60		MTB NOT DETECTED	65	M
16		Pool	MTB NOT DETECTED
16	61		MTB NOT DETECTED	88	M
16	62		MTB NOT DETECTED	35	M
16	63		MTB NOT DETECTED	79	F
16	64		MTB NOT DETECTED	71	F
17		Pool	MTB NOT DETECTED
17	65		MTB NOT DETECTED	41	M
17	66		MTB NOT DETECTED	70	M
17	67		MTB NOT DETECTED	78	F
17	68		MTB NOT DETECTED	56	F
18		Pool	MTB NOT DETECTED
18	69		MTB NOT DETECTED	77	F
18	70		MTB NOT DETECTED	73	M
18	71		MTB NOT DETECTED	45	F
18	72		MTB NOT DETECTED	75	M
19		Pool	MTB NOT DETECTED
19	73		MTB NOT DETECTED	64	M
19	74		MTB NOT DETECTED	46	M
19	75		MTB NOT DETECTED	66	M
19	76		MTB NOT DETECTED	40	M
20		Pool	MTB NOT DETECTED
20	77		MTB NOT DETECTED	84	M
20	78		MTB NOT DETECTED	78	M
20	79		MTB NOT DETECTED	68	M
20	80		MTB NOT DETECTED	50	M
21		Pool	MTB DETECTED MEDIUM;Rif Resistance NOT DETECTED			1	19.9	19.4	20.2	20.2	18.8
21	81		MTB NOT DETECTED	55	M	1
21	82		MTB DETECTED MEDIUM;Rif Resistance NOT DETECTED	80	M	1	18.1	17.6	18.6	18.5	16.9
21	83		MTB NOT DETECTED	53	F	1
21	84		MTB NOT DETECTED	50	M	1
22		Pool	MTB DETECTED VERY LOW;Rif Resistance NOT DETECTED			1	34.4	30.5	31.7	29.7	30.4
22	85		MTB NOT DETECTED	42	M	1
22	86		MTB DETECTED LOW;Rif Resistance NOT DETECTED	59	M	1	28.5	27.8	29.5	28.3	27.7
22	87		MTB NOT DETECTED	11	F	1
22	88		MTB NOT DETECTED	6	M	1
23		Pool	MTB NOT DETECTED
23	89		MTB NOT DETECTED	9	F
23	90		MTB NOT DETECTED	79	F
23	91		MTB NOT DETECTED	57	M
23	92		MTB NOT DETECTED	60	F
24		Pool	MTB DETECTED MEDIUM;Rif Resistance NOT DETECTED			1	19	18.4	19.2	19.1	17.7
24	93		MTB DETECTED HIGH;Rif Resistance NOT DETECTED	30	M	1	16.4	15.8	17.3	16.9	15.3
24	94		MTB NOT DETECTED	40	M	1
24	95		MTB NOT DETECTED	74	M	1
24	96		MTB NOT DETECTED	62	F	1
25		Pool	MTB DETECTED MEDIUM;Rif Resistance NOT DETECTED			1	19.2	18.3	18.8	19.2	17.6
25	97		MTB NOT DETECTED	66	F	1
25	98		MTB NOT DETECTED	85	M	1
25	99		MTB NOT DETECTED	70	F	1
25	100		MTB DETECTED MEDIUM;Rif Resistance NOT DETECTED	23	M	1	19.2	18.5	19.6	19.7	18
26		Pool	MTB NOT DETECTED
26	101		MTB NOT DETECTED	23	M
26	102		MTB NOT DETECTED	40	F
26	103		MTB NOT DETECTED	72	M
26	104		MTB NOT DETECTED	24	M
27		Pool	MTB NOT DETECTED
27	105		MTB NOT DETECTED	30	F
27	106		MTB NOT DETECTED	29	F
27	107		MTB NOT DETECTED	65	F
27	108		MTB NOT DETECTED	27	F
28		Pool	MTB NOT DETECTED
28	109		MTB NOT DETECTED	75	M
28	110		MTB NOT DETECTED	49	M
28	111		MTB NOT DETECTED	48	M
28	112		MTB NOT DETECTED	13	M
29		Pool	MTB NOT DETECTED
29	113		MTB NOT DETECTED	27	M
29	114		MTB NOT DETECTED	66	M
29	115		MTB NOT DETECTED	84	M
29	116		MTB NOT DETECTED	53	F
30		Pool	MTB NOT DETECTED
30	117		MTB NOT DETECTED	35	M
30	118		MTB NOT DETECTED	27	F
30	119		MTB NOT DETECTED	25	F
30	120		MTB NOT DETECTED	66	M
31		Pool	MTB DETECTED LOW;Rif Resistance NOT DETECTED			2	23.3	22.8	23.8	23.3	22.2
31	121		MTB DETECTED MEDIUM;Rif Resistance NOT DETECTED	50	F	2	20.4	19.6	21.1	20.7	19.4
31	122		MTB NOT DETECTED	69	M	2
31	123		MTB DETECTED LOW;Rif Resistance NOT DETECTED	70	F	2	26.3	25.4	27.1	26.3	25.3
31	124		MTB NOT DETECTED	45	F	2
32		Pool	MTB NOT DETECTED
32	125		MTB NOT DETECTED	60	M
32	126		MTB NOT DETECTED	68	F
32	127		MTB NOT DETECTED	80	F
32	128		MTB NOT DETECTED	46	M
33		Pool	MTB NOT DETECTED
33	129		MTB NOT DETECTED	31	M
33	130		MTB NOT DETECTED	76	M
33	131		MTB NOT DETECTED	37	M
33	132		MTB NOT DETECTED	45	F
34		Pool	MTB DETECTED MEDIUM;Rif Resistance NOT DETECTED			2	17.5	16.8	17.9	17.6	16.3
34	133		MTB DETECTED MEDIUM;Rif Resistance NOT DETECTED	48	M	2	17.5	16.7	18.2	18.1	16.4
34	134		MTB NOT DETECTED	48	M	2
34	135		MTB NOT DETECTED	39	M	2
34	136		MTB DETECTED MEDIUM;Rif Resistance NOT DETECTED	35	M	2	17.5	16.3	18	17.8	16.5
35		Pool	MTB NOT DETECTED
35	137		MTB NOT DETECTED	71	M
35	138		MTB NOT DETECTED	22	M
35	139		MTB NOT DETECTED	34	F
35	140		MTB NOT DETECTED	65	M
36		Pool	MTB NOT DETECTED
36	141		MTB NOT DETECTED	80	F
36	142		MTB NOT DETECTED	71	M
36	143		MTB NOT DETECTED	38	M
36	144		MTB NOT DETECTED	27	F
37		Pool	MTB NOT DETECTED
37	145		MTB NOT DETECTED	30	M
37	146		MTB NOT DETECTED	55	F
37	147		MTB NOT DETECTED	57	M
37	148		MTB NOT DETECTED	28	F
38		Pool	MTB NOT DETECTED
38	149		MTB NOT DETECTED	62	M
38	150		MTB NOT DETECTED	26	M
38	151		MTB NOT DETECTED	65	F
38	152		MTB NOT DETECTED	58	F
39		Pool	MTB NOT DETECTED
39	153		MTB NOT DETECTED	78	M
39	154		MTB NOT DETECTED	13	M
39	155		MTB NOT DETECTED	34	F
39	156		MTB NOT DETECTED	68	M
40		Pool	MTB NOT DETECTED
40	157		MTB NOT DETECTED	56	M
40	158		MTB NOT DETECTED	75	M
40	159		MTB NOT DETECTED	10	M
40	160		MTB NOT DETECTED	83	M
41		Pool	MTB NOT DETECTED
41	161		MTB NOT DETECTED	60	M
41	162		MTB NOT DETECTED	65	F
41	163		MTB NOT DETECTED	28	F
41	164		MTB NOT DETECTED	83	F
42		Pool	MTB NOT DETECTED
42	165		MTB NOT DETECTED	72	F
42	166		MTB NOT DETECTED	66	F
42	167		MTB NOT DETECTED	56	M
42	168		MTB NOT DETECTED	68	M
43		Pool	MTB DETECTED MEDIUM;Rif Resistance NOT DETECTED			1	17.6	17	18.2	18.1	16.4
43	169		MTB NOT DETECTED	56	F	1
43	170		MTB NOT DETECTED	56	M	1
43	171		MTB NOT DETECTED	69	F	1
43	172		MTB DETECTED HIGH;Rif Resistance NOT DETECTED	18	F	1	17.3	16.6	17.8	17.6	15.9
44		Pool	MTB NOT DETECTED
44	173		MTB NOT DETECTED	37	M
44	174		MTB NOT DETECTED	70	M
44	175		MTB NOT DETECTED	55	F
44	176		MTB NOT DETECTED	49	F
45		Pool	MTB NOT DETECTED
45	177		MTB NOT DETECTED	17	M
45	178		MTB NOT DETECTED	56	M
45	179		MTB NOT DETECTED	64	M
45	180		MTB NOT DETECTED	56	M
46		Pool	MTB NOT DETECTED
46	181		MTB NOT DETECTED	72	M
46	182		MTB NOT DETECTED	45	M
46	183		MTB NOT DETECTED	37	M
46	184		MTB NOT DETECTED	21	M
47		Pool	MTB NOT DETECTED
47	185		MTB NOT DETECTED	66	M
47	186		MTB NOT DETECTED	35	M
47	187		MTB NOT DETECTED	35	M
47	188		MTB NOT DETECTED	73	F
48		Pool	MTB DETECTED VERY LOW;Rif Resistance NOT DETECTED			1	33.1	31.1	34.4	31.7	32.6
48	189		MTB NOT DETECTED	70	F	1
48	190		MTB DETECTED LOW;Rif Resistance NOT DETECTED	60	M	1	28.4	27.9	29.3	28.1	27.5
48	191		MTB NOT DETECTED	22	M	1
48	192		MTB NOT DETECTED	48	M	1
49		Pool	MTB NOT DETECTED
49	193		MTB NOT DETECTED	18	M
49	194		MTB NOT DETECTED	35	M
49	195		MTB NOT DETECTED	60	F
49	196		MTB NOT DETECTED	27	M
50		Pool	MTB NOT DETECTED
50	197		MTB NOT DETECTED	35	F
50	198		MTB NOT DETECTED	74	F
50	199		MTB NOT DETECTED	67	M
50	200		MTB NOT DETECTED	48	F
51		Pool	MTB DETECTED MEDIUM;Rif Resistance NOT DETECTED			1	17.4	16.5	17.8	17.8	16.2
51	201		MTB DETECTED MEDIUM;Rif Resistance NOT DETECTED	59	F	1	17.1	16.3	17.6	17.3	16.1
51	202		MTB NOT DETECTED	52	M	1
51	203		MTB NOT DETECTED	18	M	1
51	204		MTB NOT DETECTED	14	M	1
52		Pool	MTB NOT DETECTED
52	205		MTB NOT DETECTED	39	F
52	206		MTB NOT DETECTED	76	M
52	207		MTB NOT DETECTED	65	F
52	208		MTB NOT DETECTED	66	F
53		Pool	MTB NOT DETECTED
53	209		MTB NOT DETECTED	55	F
53	210		MTB NOT DETECTED	64	M
53	211		MTB NOT DETECTED	70	F
53	212		MTB NOT DETECTED	61	F
54		Pool	MTB NOT DETECTED
54	213		MTB NOT DETECTED	39	F
54	214		MTB NOT DETECTED	29	M
54	215		MTB NOT DETECTED	19	F
54	216		MTB NOT DETECTED	25	F
55		Pool	MTB NOT DETECTED
55	217		MTB NOT DETECTED	28	M
55	218		MTB NOT DETECTED	72	M
55	219		MTB NOT DETECTED	58	M
55	220		MTB NOT DETECTED	79	M
56		Pool	MTB NOT DETECTED			1
56	221		MTB NOT DETECTED	65	M	1
56	222		MTB NOT DETECTED	70	F	1
56	223		MTB NOT DETECTED	53	F	1
56	224		MTB DETECTED VERY LOW;Rif Resistance NOT DETECTED	62	M	1	31.3	30.2	32.2	31	30.4
57		Pool	MTB NOT DETECTED
57	225		MTB NOT DETECTED	25	F
57	226		MTB NOT DETECTED	25	F
57	227		MTB NOT DETECTED	53	F
57	228		MTB NOT DETECTED	73	M
58		Pool	MTB DETECTED VERY LOW;Rif Resistance NOT DETECTED			1	29.8	28.5	30.9	28.7	29
58	229		MTB DETECTED VERY LOW;Rif Resistance NOT DETECTED	43	F	1	30	29.2	30.6	29.6	28.9
58	230		MTB NOT DETECTED	70	F	1
58	231		MTB NOT DETECTED	85	M	1
58	232		MTB NOT DETECTED	80	M	1
59		Pool	MTB NOT DETECTED
59	233		MTB NOT DETECTED	80	M
59	234		MTB NOT DETECTED	26	F
59	235		MTB NOT DETECTED	29	F
59	236		MTB NOT DETECTED	60	F
60		Pool	MTB NOT DETECTED
60	237		MTB NOT DETECTED	11	M
60	238		MTB NOT DETECTED	72	F
60	239		MTB NOT DETECTED	55	F
60	240		MTB NOT DETECTED	27	M
61		Pool	MTB DETECTED LOW;Rif Resistance NOT DETECTED			1	23.2	22.6	23.8	23.3	22.3
61	241		MTB NOT DETECTED	90	M	1
61	242		MTB DETECTED MEDIUM;Rif Resistance NOT DETECTED	19	F	1	21.4	20.9	22	21.6	20.3
61	243		MTB NOT DETECTED	52	M	1
61	244		MTB NOT DETECTED	56	M	1
62		Pool	MTB NOT DETECTED
62	245		MTB NOT DETECTED	77	M
62	246		MTB NOT DETECTED	45	M
62	247		MTB NOT DETECTED	30	F
62	248		MTB NOT DETECTED	45	M
63		Pool	MTB DETECTED LOW;Rif Resistance NOT DETECTED			1	27	26.1	27.5	26.7	25.7
63	249		MTB DETECTED MEDIUM;Rif Resistance NOT DETECTED	36	F	1	21.3	20.5	21.9	21.6	20.5
63	250		MTB NOT DETECTED	60	M	1
63	251		MTB NOT DETECTED	61	F	1
63	252		MTB NOT DETECTED	56	F	1
64		Pool	MTB DETECTED MEDIUM;Rif Resistance NOT DETECTED			1	21.1	20	22.1	21.4	21.5
64	253		MTB NOT DETECTED	57	F	1
64	254		MTB NOT DETECTED	76	M	1
64	255		MTB DETECTED HIGH;Rif Resistance NOT DETECTED	80	F	1	11.9	11.5	12.8	12.6	11.2
64	256		MTB NOT DETECTED	63	F	1
65		Pool	MTB DETECTED LOW;Rif Resistance NOT DETECTED			1	25.4	24.3	26	25	24.2
65	257		MTB NOT DETECTED	10	F	1
65	258		MTB DETECTED MEDIUM;Rif Resistance NOT DETECTED	26	M	1	18.6	17.8	19.4	19.2	17.8
65	259		MTB NOT DETECTED	35	M	1
65	260		MTB NOT DETECTED	87	M	1
66		Pool	MTB NOT DETECTED
66	261		MTB NOT DETECTED	66	M
66	262		MTB NOT DETECTED	52	F
66	263		MTB NOT DETECTED	65	F
66	264		MTB NOT DETECTED	62	F
67		Pool	MTB DETECTED LOW;Rif Resistance NOT DETECTED			1	26.4	25.6	27.2	26	25.3
67	265		MTB DETECTED MEDIUM;Rif Resistance NOT DETECTED	41	M	1	21.9	21.2	22.5	22.2	20.7
67	266		MTB NOT DETECTED	61	F	1
67	267		MTB NOT DETECTED	44	M	1
67	268		MTB NOT DETECTED	60	M	1
68		Pool	MTB DETECTED MEDIUM;Rif Resistance NOT DETECTED			3	28.7	27.9	29.5	27.7	27.4
68	269		MTB NOT DETECTED	53	M	3
68	270		MTB DETECTED MEDIUM;Rif Resistance NOT DETECTED	40	M	3	19.9	19.3	20.2	20.5	18.7
68	271		MTB DETECTED LOW;Rif Resistance NOT DETECTED	58	F	3	24	23.7	24.3	24.4	23.1
68	272		MTB DETECTED MEDIUM;Rif Resistance NOT DETECTED	58	M	3	21.2	20	21.5	21.7	20
69		Pool	MTB DETECTED VERY LOW;Rif Resistance NOT DETECTED			1	32.6	31.2	34.1	31	31.4
69	273		MTB NOT DETECTED	41	M	1
69	274		MTB NOT DETECTED	33	M	1
69	275		MTB DETECTED VERY LOW;Rif Resistance NOT DETECTED	36	F	1	29.9	28.6	30.9	29	28.9
69	276		MTB NOT DETECTED	59	F	1
70		Pool	MTB DETECTED LOW;Rif Resistance NOT DETECTED			2	24	23.9	25.1	24.5	22.9
70	277		MTB NOT DETECTED	45	F	2
70	278		MTB NOT DETECTED	30	M	2
70	279		MTB DETECTED LOW;Rif Resistance NOT DETECTED	65	M	2	24.8	24.2	25	25	23.9
70	280		MTB DETECTED LOW;Rif Resistance NOT DETECTED	49	M	2	23.8	23	24	23.8	22.6
71		Pool	MTB NOT DETECTED
71	281		MTB NOT DETECTED	25	M
71	282		MTB NOT DETECTED	50	M
71	283		MTB NOT DETECTED	27	M
71	284		MTB NOT DETECTED	70	M
72		Pool	MTB DETECTED HIGH;Rif Resistance NOT DETECTED			1	19.2	18	20.8	20.4	20
72	285		MTB NOT DETECTED	78	F	1
72	286		MTB NOT DETECTED	2	M	1
72	287		MTB DETECTED HIGH;Rif Resistance NOT DETECTED	24	F	1	16.6	15.7	16.8	16.9	15.3
72	288		MTB NOT DETECTED	44	M	1
73		Pool	MTB DETECTED MEDIUM;Rif Resistance NOT DETECTED			1	21.3	21.6	22.8	23.1	20.1
73	289		MTB NOT DETECTED	51	M	1
73	290		MTB NOT DETECTED	30	F	1
73	291		MTB DETECTED HIGH;Rif Resistance NOT DETECTED	44	F	1	15.7	14.8	15.8	16.2	14.4
73	292		MTB NOT DETECTED	27	F	1
74		Pool	MTB DETECTED MEDIUM;Rif Resistance NOT DETECTED			1	20.9	19.8	21.2	21.5	19.7
74	293		MTB DETECTED HIGH;Rif Resistance NOT DETECTED	44	F	1	20.3	19.6	19.9	20.1	19.8
74	294		MTB NOT DETECTED	40	M	1
74	295		MTB NOT DETECTED	37	M	1
74	296		MTB NOT DETECTED	55	M	1
75		Pool	MTB DETECTED HIGH;Rif Resistance NOT DETECTED			1	13.2	11.8	13.6	13.3	11.7
75	297		MTB NOT DETECTED	44	F	1
75	298		MTB NOT DETECTED	26	M	1
75	299		MTB NOT DETECTED	37	F	1
75	300		MTB DETECTED HIGH;Rif Resistance NOT DETECTED	37	F	1	15	14.6	15.7	15.7	14.2
76		Pool	MTB NOT DETECTED
76	301		MTB NOT DETECTED	98	M
76	302		MTB NOT DETECTED	28	M
76	303		MTB NOT DETECTED	50	M
76	304		MTB NOT DETECTED	42	F
77		Pool	MTB DETECTED HIGH;Rif Resistance NOT DETECTED			2	17	16.1	17.4	17.5	15.8
77	305		MTB DETECTED HIGH;Rif Resistance NOT DETECTED	20	M	2	17.3	15.9	17.4	17.6	15.9
77	306		MTB NOT DETECTED	33	M	2
77	307		MTB NOT DETECTED	60	M	2
77	308		MTB DETECTED HIGH;Rif Resistance NOT DETECTED	60	M	2	16.8	16.2	17.5	17.3	15.7
78		Pool	MTB DETECTED MEDIUM;Rif Resistance NOT DETECTED			1	22.6	21.4	22	22.6	21.2
78	309		MTB NOT DETECTED	47	F	1
78	310		MTB NOT DETECTED	34	F	1
78	311		MTB DETECTED MEDIUM;Rif Resistance NOT DETECTED	25	F	1	21.3	20.4	21.9	21.5	20.3
78	312		MTB NOT DETECTED	39	M	1
79		Pool	MTB NOT DETECTED
79	313		MTB NOT DETECTED	63	M
79	314		MTB NOT DETECTED	54	M
79	315		MTB NOT DETECTED	36	F
79	316		MTB NOT DETECTED	30	M
80		Pool	MTB DETECTED VERY LOW;Rif Resistance NOT DETECTED			1	32.6	31.2	34.1	31	31.4
80	317		MTB NOT DETECTED	57	M	1
80	318		MTB NOT DETECTED	66	F	1
80	319		MTB DETECTED VERY LOW;Rif Resistance NOT DETECTED	25	F	1	33.2	31.3	34.7	32.1	32.8
80	320		MTB NOT DETECTED	7	F	1
81		Pool	MTB NOT DETECTED
81	321		MTB NOT DETECTED	87	M
81	322		MTB NOT DETECTED	37	F
81	323		MTB NOT DETECTED	60	M
81	324		MTB NOT DETECTED	43	F
82		Pool	MTB DETECTED MEDIUM;Rif Resistance NOT DETECTED			1	22.8	21.9	23.5	22.9	21.8
82	325		MTB NOT DETECTED	29	M	1
82	326		MTB NOT DETECTED	55	M	1
82	327		MTB NOT DETECTED	40	M	1
82	328		MTB DETECTED MEDIUM;Rif Resistance NOT DETECTED	35	F	1	21	20.2	21.5	21.4	19.7
83		Pool	MTB NOT DETECTED
83	329		MTB NOT DETECTED	52	M
83	330		MTB NOT DETECTED	52	M
83	331		MTB NOT DETECTED	27	F
83	332		MTB NOT DETECTED	78	M
84		Pool	MTB NOT DETECTED
84	333		MTB NOT DETECTED	50	M
84	334		MTB NOT DETECTED	51	F
84	335		MTB NOT DETECTED	69	M
84	336		MTB NOT DETECTED	75	F
85		Pool	MTB NOT DETECTED
85	337		MTB NOT DETECTED	57	M
85	338		MTB NOT DETECTED	70	M
85	339		MTB NOT DETECTED	20	M
85	340		MTB NOT DETECTED	48	F
86		Pool	MTB NOT DETECTED
86	341		MTB NOT DETECTED	69	F
86	342		MTB NOT DETECTED	30	F
86	343		MTB NOT DETECTED	58	M
86	344		MTB NOT DETECTED	58	F
87		Pool	MTB DETECTED MEDIUM;Rif Resistance NOT DETECTED			1	21.1	20.5	21.6	21.3	20.2
87	345		MTB NOT DETECTED	19	M	1
87	346		MTB DETECTED MEDIUM;Rif Resistance NOT DETECTED	45	M	1	20.2	19.3	20.3	20.3	18.8
87	347		MTB NOT DETECTED	74	M	1
87	348		MTB NOT DETECTED	37	F	1
88		Pool	MTB NOT DETECTED
88	349		MTB NOT DETECTED	61	F
88	350		MTB NOT DETECTED	57	M
88	351		MTB NOT DETECTED	75	F
88	352		MTB NOT DETECTED	75	M
89		Pool	MTB NOT DETECTED
89	353		MTB NOT DETECTED	42	F
89	354		MTB NOT DETECTED	32	M
89	355		MTB NOT DETECTED	70	M
89	356		MTB NOT DETECTED	29	F
90		Pool	MTB DETECTED LOW;Rif Resistance NOT DETECTED			1	26.8	25.8	27.3	26.6	25.5
90	357		MTB NOT DETECTED	90	F	1
90	358		MTB DETECTED LOW;Rif Resistance NOT DETECTED	53	F	1	27.1	26.7	27.6	27.2	26.2
90	359		MTB NOT DETECTED	66	M	1
90	360		MTB NOT DETECTED	22	M	1
91		Pool	MTB NOT DETECTED
91	361		MTB NOT DETECTED	73	M
91	362		MTB NOT DETECTED	70	F
91	363		MTB NOT DETECTED	24	M
91	364		MTB NOT DETECTED	59	M
92		Pool	MTB DETECTED VERY LOW;Rif Resistance NOT DETECTED			1	30	28.9	31.3	29.2	29.2
92	365		MTB NOT DETECTED	52	F	1
92	366		MTB NOT DETECTED	29	M	1
92	367		MTB NOT DETECTED	31	M	1
92	368		MTB DETECTED VERY LOW;Rif Resistance NOT DETECTED	30	M	1	29.9	29.2	30.6	29.8	28.9
93		Pool	MTB NOT DETECTED
93	369		MTB NOT DETECTED	41	M
93	370		MTB NOT DETECTED	87	F
93	371		MTB NOT DETECTED	8	M
93	372		MTB NOT DETECTED	48	M
94		Pool	MTB NOT DETECTED
94	373		MTB NOT DETECTED	18	F
94	374		MTB NOT DETECTED	30	M
94	375		MTB NOT DETECTED	58	M
94	376		MTB NOT DETECTED	65	F
95		Pool	MTB DETECTED LOW;Rif Resistance NOT DETECTED			1	25	24.6	24.6	24.4	23.8
95	377		MTB DETECTED HIGH;Rif Resistance NOT DETECTED	67	M	1	14.9	13.6	15	15.7	13.8
95	378		MTB NOT DETECTED	20	M	1
95	379		MTB NOT DETECTED	32	M	1
95	380		MTB NOT DETECTED	32	F	1
96		Pool	MTB DETECTED LOW;Rif Resistance NOT DETECTED			1	26.7	26.7	27.4	26.3	25.6
96	381		MTB NOT DETECTED	37	F	1
96	382		MTB NOT DETECTED	30	F	1
96	383		MTB NOT DETECTED	60	M	1
96	384		MTB DETECTED MEDIUM;Rif Resistance NOT DETECTED	47	M	1	17.6	17.2	18.4	18.3	16.6
97		Pool	MTB NOT DETECTED
97	385		MTB NOT DETECTED	52	M
97	386		MTB NOT DETECTED	50	M
97	387		MTB NOT DETECTED	57	M
97	388		MTB NOT DETECTED	53	M
98		Pool	MTB NOT DETECTED
98	389		MTB NOT DETECTED	28	F
98	390		MTB NOT DETECTED	67	F
98	391		MTB NOT DETECTED	25	M
98	392		MTB NOT DETECTED	21	M
99		Pool	MTB DETECTED VERY LOW;Rif Resistance NOT DETECTED			1	29.7	28.5	30.4	29.9	28.5
99	393		MTB NOT DETECTED	30	M	1
99	394		MTB NOT DETECTED	34	M	1
99	395		MTB DETECTED MEDIUM;Rif Resistance NOT DETECTED	60	M	1	22.7	22.2	23.3	23.1	21.6
99	396		MTB NOT DETECTED	70	M	1
100		Pool	MTB NOT DETECTED
100	397		MTB NOT DETECTED	35	F
100	398		MTB NOT DETECTED	22	F
100	399		MTB NOT DETECTED	51	F
100	400		MTB NOT DETECTED	56	F
101		Pool	MTB NOT DETECTED
101	401		MTB NOT DETECTED	55	M
101	402		MTB NOT DETECTED	35	F
101	403		MTB NOT DETECTED	87	F
101	404		MTB NOT DETECTED	36	F
102		Pool	MTB DETECTED VERY LOW;Rif Resistance NOT DETECTED			1	30.1	28.8	30.6	28.7	28.8
102	405		MTB NOT DETECTED	24	M	1
102	406		MTB NOT DETECTED	56	M	1
102	407		MTB NOT DETECTED	70	M	1
102	408		MTB DETECTED LOW;Rif Resistance NOT DETECTED	66	M	1	24.5	23.6	25.1	24.7	23.5
103		Pool	MTB NOT DETECTED
103	409		MTB NOT DETECTED	44	M
103	410		MTB NOT DETECTED	42	M
103	411		MTB NOT DETECTED	20	M
103	412		MTB NOT DETECTED	68	F
104		Pool	MTB DETECTED LOW;Rif Resistance NOT DETECTED			2	23.6	23.1	24.1	23.4	22.5
104	413		MTB DETECTED MEDIUM;Rif Resistance NOT DETECTED	59	M	2	20.5	19.8	21.1	20.7	19.4
104	414		MTB DETECTED LOW;Rif Resistance NOT DETECTED	61	M	2	27	26.3	27	27.1	25.7
104	415		MTB NOT DETECTED	30	F	2
104	416		MTB NOT DETECTED	63	M	2
105		Pool	MTB NOT DETECTED
105	417		MTB NOT DETECTED	26	M
105	418		MTB NOT DETECTED	24	F
105	419		MTB NOT DETECTED	63	M
105	420		MTB NOT DETECTED	65	F
106		Pool	MTB DETECTED MEDIUM;Rif Resistance NOT DETECTED			1	20.3	19.7	20.7	20.4	19.3
106	421		MTB NOT DETECTED	54	F	1
106	422		MTB NOT DETECTED	35	F	1
106	423		MTB NOT DETECTED	27	F	1
106	424		MTB DETECTED HIGH;Rif Resistance NOT DETECTED	38	M	1	16.1	14.9	16.5	16.3	15.1
107		Pool	MTB NOT DETECTED
107	425		MTB NOT DETECTED	36	F
107	426		MTB NOT DETECTED	23	F
107	427		MTB NOT DETECTED	60	F
107	428		MTB NOT DETECTED	28	M
108		Pool	MTB NOT DETECTED
108	429		MTB NOT DETECTED	78	F
108	430		MTB NOT DETECTED	28	F
108	431		MTB NOT DETECTED	47	F
108	432		MTB NOT DETECTED	51	F
109		Pool	MTB NOT DETECTED			1
109	433		MTB NOT DETECTED	30	M	1
109	434		MTB NOT DETECTED	31	M	1
109	435		MTB NOT DETECTED	46	M	1
109	436		MTB DETECTED VERY LOW;Rif Resistance NOT DETECTED	30	M	1	30.1	29.4	31.2	29.5	29.4
110		Pool	MTB NOT DETECTED
110	437		MTB NOT DETECTED	62	F
110	438		MTB NOT DETECTED	28	M
110	439		MTB NOT DETECTED	55	F
110	440		MTB NOT DETECTED	19	M
111		Pool	MTB DETECTED LOW;Rif Resistance NOT DETECTED			1	23.3	22.8	23.3	22.9	22.2
111	441		MTB NOT DETECTED	62	F	1
111	442		MTB DETECTED MEDIUM;Rif Resistance NOT DETECTED	28	M	1	20.2	19.4	20.3	20.8	18.9
111	443		MTB NOT DETECTED	55	F	1
111	444		MTB NOT DETECTED	19	M	1
112		Pool	MTB NOT DETECTED
112	445		MTB NOT DETECTED	46	M
112	446		MTB NOT DETECTED	30	F
112	447		MTB NOT DETECTED	57	F
112	448		MTB NOT DETECTED	30	M
113		Pool	MTB DETECTED VERY LOW;Rif Resistance NOT DETECTED			1	36.3	30.2	32.7	29.8	31
113	449		MTB NOT DETECTED	38	M	1
113	450		MTB NOT DETECTED	36	M	1
113	451		MTB NOT DETECTED	46	M	1
113	452		MTB DETECTED VERY LOW;Rif Resistance NOT DETECTED	84	F	1	33.5	32.7	34.6	33.2	32.6
114		Pool	MTB NOT DETECTED
114	453		MTB NOT DETECTED	35	F
114	454		MTB NOT DETECTED	63	F
114	455		MTB NOT DETECTED	36	M
114	456		MTB NOT DETECTED	22	M
115		Pool	MTB DETECTED MEDIUM;Rif Resistance NOT DETECTED			2	18.4	17.5	18.5	18.8	17
115	457		MTB DETECTED HIGH;Rif Resistance NOT DETECTED	54	M	2	16.2	15.7	17.2	16.7	15.3
115	458		MTB DETECTED MEDIUM;Rif Resistance NOT DETECTED	52	M	2	20.5	19.6	20.8	21.2	19.6
115	459		MTB NOT DETECTED	28	M	2
115	460		MTB NOT DETECTED	60	M	2
116		Pool	MTB DETECTED MEDIUM;Rif Resistance NOT DETECTED			2	18	17.3	18	18.6	16.6
116	461		MTB NOT DETECTED	46	M	2
116	462		MTB NOT DETECTED	60	F	2
116	463		MTB DETECTED LOW;Rif Resistance NOT DETECTED	51	M	2	24.3	23.5	24.9	24.4	23.3
116	464		MTB DETECTED HIGH;Rif Resistance NOT DETECTED	30	M	2	15.4	14.7	16	16.1	14.4
117		Pool	MTB NOT DETECTED
117	465		MTB NOT DETECTED	32	M
117	466		MTB NOT DETECTED	21	M
117	467		MTB NOT DETECTED	46	M
117	468		MTB NOT DETECTED	5	M
118		Pool	MTB DETECTED MEDIUM;Rif Resistance NOT DETECTED			2	19.6	18	20.1	19.8	18.1
118	469		MTB DETECTED MEDIUM;Rif Resistance NOT DETECTED	29	M	2	19.9	18.9	20.5	20.3	18.6
118	470		MTB NOT DETECTED	52	M	2
118	471		MTB NOT DETECTED	2	M	2
118	472		MTB DETECTED MEDIUM;Rif Resistance NOT DETECTED	34	M	2	19	17.9	19.4	19.5	17.9
119		Pool	MTB DETECTED LOW;Rif Resistance NOT DETECTED			1	27.1	26.3	27.9	27	26.1
119	473		MTB NOT DETECTED	49	F	1
119	474		MTB NOT DETECTED	62	F	1
119	475		MTB DETECTED MEDIUM;Rif Resistance NOT DETECTED	30	M	1	17.4	16.7	18.3	18.1	16.9
119	476		MTB NOT DETECTED	55	M	1
120		Pool	MTB DETECTED VERY LOW;Rif Resistance NOT DETECTED			1	34.8	32.3	36.1	32.3	33.5
120	477		MTB NOT DETECTED	75	M	1
120	478		MTB NOT DETECTED	24	M	1
120	479		MTB DETECTED VERY LOW;Rif Resistance NOT DETECTED	30	M	1	29.9	29.2	31.1	29.8	29.1
120	480		MTB NOT DETECTED	23	M	1
121		Pool	MTB DETECTED VERY LOW;Rif Resistance NOT DETECTED			1	34.1	33.5	36.1	33.2	33.9
121	481		MTB NOT DETECTED	26	F	1
121	482		MTB DETECTED LOW;Rif Resistance NOT DETECTED	49	M	1	33.6	32	35.5	32	32.8
121	483		MTB NOT DETECTED	78	M	1
121	484		MTB NOT DETECTED	50	M	1
122		Pool	MTB DETECTED MEDIUM;Rif Resistance NOT DETECTED			2	22.9	21.5	23.6	23.3	21.2
122	485		MTB DETECTED MEDIUM;Rif Resistance NOT DETECTED	53	M	2	19.9	18.9	20.5	20.3	18.8
122	486		MTB NOT DETECTED	29	F	2
122	487		MTB DETECTED VERY LOW;Rif Resistance NOT DETECTED	30	M	2	28.7	27.3	27.2	27.1	26.3
122	488		MTB NOT DETECTED	37	M	2
123		Pool	MTB DETECTED MEDIUM;Rif Resistance NOT DETECTED			2	23.6	23.2	24.2	23.2	22.7
123	489		MTB NOT DETECTED	68	F	2
123	490		MTB DETECTED VERY LOW;Rif Resistance NOT DETECTED	65	M	2	34.1	31.5	35.1	31.6	32.3
123	491		MTB NOT DETECTED	53	M	2
123	492		MTB DETECTED HIGH;Rif Resistance NOT DETECTED	74	M	2	13.9	13.2	14.5	13.8	12.6
124		Pool	MTB NOT DETECTED
124	493		MTB NOT DETECTED	48	M
124	494		MTB NOT DETECTED	40	M
124	495		MTB NOT DETECTED	55	F
124	496		MTB NOT DETECTED	45	M
125		Pool	MTB NOT DETECTED
125	497		MTB NOT DETECTED	40	M
125	498		MTB NOT DETECTED	37	F
125	499		MTB NOT DETECTED	46	F
125	500		MTB NOT DETECTED	52	M
126		Pool	MTB DETECTED MEDIUM;Rif Resistance NOT DETECTED			1	22.1	22.4	23.1	23.7	21.4
126	501		MTB NOT DETECTED	47	M	1
126	502		MTB NOT DETECTED	51	F	1
126	503		MTB DETECTED MEDIUM;Rif Resistance NOT DETECTED	27	M	1	21.8	21.2	22.5	22.1	20.7
126	504		MTB NOT DETECTED	52	M	1
127		Pool	MTB NOT DETECTED
127	505		MTB NOT DETECTED	62	F
127	506		MTB NOT DETECTED	25	M
127	507		MTB NOT DETECTED	44	M
127	508		MTB NOT DETECTED	51	M
128		Pool	MTB NOT DETECTED
128	509		MTB NOT DETECTED	40	M
128	510		MTB NOT DETECTED	39	F
128	511		MTB NOT DETECTED	53	F
128	512		MTB NOT DETECTED	54	M
129		Pool	MTB NOT DETECTED
129	513		MTB NOT DETECTED	9	M
129	514		MTB NOT DETECTED	34	M
129	515		MTB NOT DETECTED	64	F
129	516		MTB NOT DETECTED	29	M
130		Pool	MTB NOT DETECTED
130	517		MTB NOT DETECTED	87	F
130	518		MTB NOT DETECTED	50	F
130	519		MTB NOT DETECTED	32	M
130	520		MTB NOT DETECTED	62	F
131		Pool	MTB DETECTED LOW;Rif Resistance NOT DETECTED			2	22.5	21.95	23.1	22.75	21.6
131	521		MTB DETECTED MEDIUM;Rif Resistance NOT DETECTED	33	M	2	21.9	21.6	22.6	22.3	21.2
131	522		MTB NOT DETECTED	98	M	2
131	523		MTB NOT DETECTED	79	M	2
131	524		MTB DETECTED LOW;Rif Resistance NOT DETECTED	67	M	2	23.1	22.3	23.6	23.2	22
132		Pool	MTB NOT DETECTED
132	525		MTB NOT DETECTED	60	M
132	526		MTB NOT DETECTED	59	M
132	527		MTB NOT DETECTED	20	M
132	528		MTB NOT DETECTED	51	M
133		Pool	MTB NOT DETECTED
133	529		MTB NOT DETECTED	56	M
133	530		MTB NOT DETECTED	29	M
133	531		MTB NOT DETECTED	68	M
133	532		MTB NOT DETECTED	54	M
134		Pool	MTB NOT DETECTED
134	533		MTB NOT DETECTED	56	M
134	534		MTB NOT DETECTED	5	M
134	535		MTB NOT DETECTED	57	M
134	536		MTB NOT DETECTED	65	M
135		Pool	MTB NOT DETECTED
135	537		MTB NOT DETECTED	65	F
135	538		MTB NOT DETECTED	58	F
135	539		MTB NOT DETECTED	33	F
135	540		MTB NOT DETECTED	6	M
136		Pool	MTB DETECTED MEDIUM;Rif Resistance NOT DETECTED			2	18.2	17.2	18.7	17.9	16.7
136	541		MTB DETECTED MEDIUM;Rif Resistance NOT DETECTED	71	F	2	21.2	20.4	21.8	20.9	19.7
136	542		MTB NOT DETECTED	30	M	2
136	543		MTB NOT DETECTED	81	M	2
136	544		MTB DETECTED HIGH;Rif Resistance NOT DETECTED	28	M	2	15.2	14	15.7	14.9	13.6
137		Pool	MTB DETECTED HIGH;Rif Resistance NOT DETECTED			1	18.1	17.7	19	17.9	16.1
137	545		MTB NOT DETECTED	41	M	1
137	546		MTB NOT DETECTED	48	M	1
137	547		MTB DETECTED HIGH;Rif Resistance NOT DETECTED	30	F	1	15.4	14.6	16.4	15.7	14.2
137	548		MTB NOT DETECTED	20	M	1
138		Pool	MTB DETECTED VERY LOW;Rif Resistance NOT DETECTED			1	30.1	29.4	30.4	30.1	29.8
138	549		MTB NOT DETECTED	52	M	1
138	550		MTB NOT DETECTED	55	M	1
138	551		MTB DETECTED MEDIUM;Rif Resistance NOT DETECTED	64	M	1	20.2	19.5	20.8	20.5	19.1
138	552		MTB NOT DETECTED	80	M	1
139		Pool	MTB NOT DETECTED
139	553		MTB NOT DETECTED	41	F
139	554		MTB NOT DETECTED	50	M
139	555		MTB NOT DETECTED	26	F
139	556		MTB NOT DETECTED	50	F
140		Pool	MTB NOT DETECTED
140	557		MTB NOT DETECTED	27	M
140	558		MTB NOT DETECTED	65	M
140	559		MTB NOT DETECTED	65	M
140	560		MTB NOT DETECTED	78	M
141		Pool	MTB NOT DETECTED
141	561		MTB NOT DETECTED	55	M
141	562		MTB NOT DETECTED	33	M
141	563		MTB NOT DETECTED	68	F
141	564		MTB NOT DETECTED	44	M
142		Pool	MTB DETECTED VERY LOW;Rif Resistance NOT DETECTED			2	30	28.8	30.3	29.1	28.8
142	565		MTB DETECTED VERY LOW;Rif Resistance NOT DETECTED	35	F	2	33.1	31.8	33.2	32.7	31.3
142	566		MTB NOT DETECTED	59	M	2
142	567		MTB NOT DETECTED	75	M	2
142	568		MTB DETECTED LOW;Rif Resistance NOT DETECTED	64	M	2	27	25.9	27.5	26.2	25.6
143		Pool	MTB NOT DETECTED
143	569		MTB NOT DETECTED	33	M
143	570		MTB NOT DETECTED	17	M
143	571		MTB NOT DETECTED	45	F
143	572		MTB NOT DETECTED	63	F
144		Pool	MTB NOT DETECTED
144	573		MTB NOT DETECTED	8	M
144	574		MTB NOT DETECTED	48	M
144	575		MTB NOT DETECTED	70	F
144	576		MTB NOT DETECTED	50	F
145		Pool	MTB DETECTED MEDIUM;Rif Resistance NOT DETECTED			1	23.3	22.2	23.7	22.9	21.8
145	577		MTB NOT DETECTED	31	M	1
145	578		MTB NOT DETECTED	30	M	1
145	579		MTB DETECTED MEDIUM;Rif Resistance NOT DETECTED	48	F	1	17.6	16.7	17.9	17.5	16.1
145	580		MTB NOT DETECTED	28	M	1
146		Pool	MTB NOT DETECTED
146	581		MTB NOT DETECTED	31	F
146	582		MTB NOT DETECTED	64	M
146	583		MTB NOT DETECTED	17	F
146	584		MTB NOT DETECTED	27	M
147		Pool	MTB NOT DETECTED
147	585		MTB NOT DETECTED	65	F
147	586		MTB NOT DETECTED	66	M
147	587		MTB NOT DETECTED	41	F
147	588		MTB NOT DETECTED	33	F
148		Pool	MTB NOT DETECTED
148	589		MTB NOT DETECTED	56	F
148	590		MTB NOT DETECTED	41	F
148	591		MTB NOT DETECTED	52	M
148	592		MTB NOT DETECTED	85	M
149		Pool	MTB NOT DETECTED
149	593		MTB NOT DETECTED	85	F
149	594		MTB NOT DETECTED	39	F
149	595		MTB NOT DETECTED	20	F
149	596		MTB NOT DETECTED	65	F
150		Pool	MTB NOT DETECTED
150	597		MTB NOT DETECTED	76	M
150	598		MTB NOT DETECTED	50	F
150	599		MTB NOT DETECTED	40	F
150	600		MTB NOT DETECTED	40	F
151		Pool	MTB DETECTED LOW;Rif Resistance NOT DETECTED			2	27.3	26.2	27.4	26.8	25.9
151	601		MTB DETECTED VERY LOW;Rif Resistance NOT DETECTED	24	M	2	30.9	29.3	31.8	29.6	29.5
151	602		MTB NOT DETECTED	38	M	2
151	603		MTB NOT DETECTED	60	M	2
151	604		MTB DETECTED LOW;Rif Resistance NOT DETECTED	48	M	2	24.3	23.5	24.9	23.9	22.9
152		Pool	MTB NOT DETECTED
152	605		MTB NOT DETECTED	66	F
152	606		MTB NOT DETECTED	25	M
152	607		MTB NOT DETECTED	59	M
152	608		MTB NOT DETECTED	50	F
153		Pool	MTB NOT DETECTED
153	609		MTB NOT DETECTED	64	M
153	610		MTB NOT DETECTED	53	M
153	611		MTB NOT DETECTED	43	M
153	612		MTB NOT DETECTED	82	F
154		Pool	MTB DETECTED LOW;Rif Resistance NOT DETECTED			1	26.3	25.2	26.3	26.7	24.9
154	613		MTB DETECTED MEDIUM;Rif Resistance NOT DETECTED	55	M	1	20.4	19.2	20.8	20.1	18.9
154	614		MTB NOT DETECTED	22	M	1
154	615		MTB NOT DETECTED	85	M	1
154	616		MTB NOT DETECTED	31	F	1
155		Pool	MTB DETECTED LOW;Rif Resistance NOT DETECTED			1	28.1	27.3	29.6	27.2	26.8
155	617		MTB NOT DETECTED	71	M	1
155	618		MTB NOT DETECTED	56	F	1
155	619		MTB DETECTED LOW;Rif Resistance NOT DETECTED	58	M	1	27.4	26.2	28.1	26.5	25.8
155	620		MTB NOT DETECTED	72	M	1
156		Pool	MTB DETECTED HIGH;Rif Resistance NOT DETECTED			3	18.9	16.9	18.5	17.9	16.5
156	621		MTB DETECTED MEDIUM;Rif Resistance NOT DETECTED	37	M	3	15.3	14.2	15.8	14.9	13.8
156	622		MTB DETECTED MEDIUM;Rif Resistance NOT DETECTED	84	M	3	21.2	19.9	21.7	21	19.7
156	623		MTB NOT DETECTED	25	F	3
156	624		MTB DETECTED MEDIUM;Rif Resistance NOT DETECTED	68	M	3	22.5	21.5	23.1	22	20.9
157		Pool	MTB NOT DETECTED
157	625		MTB NOT DETECTED	30	F
157	626		MTB NOT DETECTED	63	M
157	627		MTB NOT DETECTED	65	M
157	628		MTB NOT DETECTED	66	M
158		Pool	MTB NOT DETECTED
158	629		MTB NOT DETECTED	71	M
158	630		MTB NOT DETECTED	69	F
158	631		MTB NOT DETECTED	63	M
158	632		MTB NOT DETECTED	44	F
159		Pool	MTB NOT DETECTED
159	633		MTB NOT DETECTED	66	M
159	634		MTB NOT DETECTED	60	M
159	635		MTB NOT DETECTED	50	M
159	636		MTB NOT DETECTED	74	M
160		Pool	MTB NOT DETECTED
160	637		MTB NOT DETECTED	62	M
160	638		MTB NOT DETECTED	62	M
160	639		MTB NOT DETECTED	64	M
160	640		MTB NOT DETECTED	47	M
161		Pool	MTB NOT DETECTED
161	641		MTB NOT DETECTED	60	F
161	642		MTB NOT DETECTED	65	M
161	643		MTB NOT DETECTED	29	F
161	644		MTB NOT DETECTED	64	M
162		Pool	MTB DETECTED VERY LOW;Rif Resistance NOT DETECTED			1	32.5	30.1	33.6	30.5	31.6
162	645		MTB NOT DETECTED	80	M	1
162	646		MTB NOT DETECTED	46	M	1
162	647		MTB DETECTED VERY LOW;Rif Resistance NOT DETECTED	57	F	1	30.2	28.7	31.3	28.4	29.2
162	648		MTB NOT DETECTED	56	M	1
163		Pool	MTB NOT DETECTED
163	649		MTB NOT DETECTED	62	M
163	650		MTB NOT DETECTED	70	F
163	651		MTB NOT DETECTED	56	M
163	652		MTB NOT DETECTED	52	M
164		Pool	MTB DETECTED MEDIUM;Rif Resistance NOT DETECTED			1	22.4	21.4	23.5	22.9	21.3
164	653		MTB NOT DETECTED	83	F	1
164	654		MTB DETECTED MEDIUM;Rif Resistance NOT DETECTED	75	M	1	20.4	19.5	21.3	20.4	19.2
164	655		MTB NOT DETECTED	44	F	1
164	656		MTB NOT DETECTED	36	F	1
165		Pool	MTB NOT DETECTED
165	657		MTB NOT DETECTED	65	F
165	658		MTB NOT DETECTED	25	M
165	659		MTB NOT DETECTED	70	M
165	660		MTB NOT DETECTED	29	F
166		Pool	MTB NOT DETECTED
166	661		MTB NOT DETECTED	58	F
166	662		MTB NOT DETECTED	31	F
166	663		MTB NOT DETECTED	17	M
166	664		MTB NOT DETECTED	45	M
167		Pool	MTB NOT DETECTED
167	665		MTB NOT DETECTED	58	M
167	666		MTB NOT DETECTED	30	M
167	667		MTB NOT DETECTED	35	M
167	668		MTB NOT DETECTED	71	M
168		Pool	MTB NOT DETECTED
168	669		MTB NOT DETECTED	64	F
168	670		MTB NOT DETECTED	44	F
168	671		MTB NOT DETECTED	30	M
168	672		MTB NOT DETECTED	51	F
169		Pool	MTB DETECTED LOW;Rif Resistance NOT DETECTED			1	27.9	26.2	28.7	26.1	26.3
169	673		MTB DETECTED LOW;Rif Resistance NOT DETECTED	38	F	1	25.4	24.3	26	25	24.2
169	674		MTB NOT DETECTED	50	F	1
169	675		MTB NOT DETECTED	70	F	1
169	676		MTB NOT DETECTED	54	F	1
170		Pool	MTB NOT DETECTED
170	677		MTB NOT DETECTED	5	M
170	678		MTB NOT DETECTED	11	F
170	679		MTB NOT DETECTED	30	M
170	680		MTB NOT DETECTED	67	F
171		Pool	MTB DETECTED VERY LOW;Rif Resistance NOT DETECTED			1	30.6	28.1	30.9	28.1	28.4
171	681		MTB NOT DETECTED	45	M	1
171	682		MTB NOT DETECTED	30	M	1
171	683		MTB NOT DETECTED	47	F	1
171	684		MTB DETECTED LOW;Rif Resistance NOT DETECTED	64	M	1	24.1	23.5	25.2	24.7	23.1
172		Pool	MTB DETECTED LOW;Rif Resistance NOT DETECTED			1	26.3	24.7	27.4	25.5	25
172	685		MTB NOT DETECTED	79	M	1
172	686		MTB DETECTED MEDIUM;Rif Resistance NOT DETECTED	50	M	1	19.4	18.7	20.4	19.7	18.2
172	687		MTB NOT DETECTED	50	F	1
172	688		MTB NOT DETECTED	56	M	1
173		Pool	MTB NOT DETECTED
173	689		MTB NOT DETECTED	58	M
173	690		MTB NOT DETECTED	51	M
173	691		MTB NOT DETECTED	25	M
173	692		MTB NOT DETECTED	1	M
174		Pool	MTB NOT DETECTED
174	693		MTB NOT DETECTED	48	F
174	694		MTB NOT DETECTED	50	M
174	695		MTB NOT DETECTED	47	F
174	696		MTB NOT DETECTED	30	M
175		Pool	MTB NOT DETECTED			1
175	697		MTB NOT DETECTED	51	M	1
175	698		MTB NOT DETECTED	48	F	1
175	699		MTB NOT DETECTED	68	F	1
175	700		MTB DETECTED VERY LOW;Rif Resistance NOT DETECTED	33	F	1	33.2	30.8	34.4	31.3	31.9
176		Pool	MTB NOT DETECTED
176	701		MTB NOT DETECTED	53	F
176	702		MTB NOT DETECTED	65	F
176	703		MTB NOT DETECTED	65	F
176	704		MTB NOT DETECTED	72	M
177		Pool	MTB DETECTED LOW;Rif Resistance NOT DETECTED			2	27.8	25.6	28.8	26.5	26.1
177	705		MTB DETECTED MEDIUM;Rif Resistance NOT DETECTED	34	M	2	22.1	21	22.7	21.9	20.7
177	706		MTB NOT DETECTED	75	M	2
177	707		MTB DETECTED MEDIUM;Rif Resistance NOT DETECTED	32	F	2	33.6	30.2	34.9	31.1	31.3
177	708		MTB NOT DETECTED	66	M	2
178		Pool	MTB NOT DETECTED
178	709		MTB NOT DETECTED	65	F
178	710		MTB NOT DETECTED	61	F
178	711		MTB NOT DETECTED	56	F
178	712		MTB NOT DETECTED	27	F
179		Pool	MTB DETECTED HIGH;Rif Resistance NOT DETECTED			1	18.1	18.2	19.3	19.1	17.8
179	713		MTB NOT DETECTED	57	M	1
179	714		MTB NOT DETECTED	31	F	1
179	715		MTB NOT DETECTED	66	M	1
179	716		MTB DETECTED HIGH;Rif Resistance NOT DETECTED	35	M	1	16.8	16.2	17.7	17.1	15.7
180		Pool	MTB NOT DETECTED
180	717		MTB NOT DETECTED	66	F
180	718		MTB NOT DETECTED	33	M
180	719		MTB NOT DETECTED	50	M
180	720		MTB NOT DETECTED	36	F
181		Pool	MTB DETECTED LOW;Rif Resistance NOT DETECTED			2	24.9	24.6	24.5	25.5	23.9
181	721		MTB DETECTED MEDIUM;Rif Resistance NOT DETECTED	44	F	2	21.5	20.3	21.5	22.3	20.4
181	722		MTB DETECTED LOW;Rif Resistance NOT DETECTED	57	M	2	28.1	28.5	27.2	27.8	27.2
181	723		MTB NOT DETECTED	67	M	2
181	724		MTB NOT DETECTED	50	F	2
182		Pool	MTB DETECTED LOW;Rif Resistance NOT DETECTED			1	27.3	26.1	27.9	26.1	26.1
182	725		MTB NOT DETECTED	31	M	1
182	726		MTB DETECTED MEDIUM;Rif Resistance NOT DETECTED	50	M	1	22.5	21.9	22.4	21.3	21.1
182	727		MTB NOT DETECTED	47	F	1
182	728		MTB NOT DETECTED	53	M	1
183		Pool	MTB DETECTED LOW;Rif Resistance NOT DETECTED			1	28.1	27.3	29.7	27.4	27.9
183	729		MTB NOT DETECTED	39	F	1
183	730		MTB NOT DETECTED	10	M	1
183	731		MTB NOT DETECTED	66	M	1
183	732		MTB DETECTED LOW;Rif Resistance NOT DETECTED	22	F	1	27.6	26.8	28.4	26.8	26.5
184		Pool	MTB NOT DETECTED
184	733		MTB NOT DETECTED	68	M
184	734		MTB NOT DETECTED	26	F
184	735		MTB NOT DETECTED	57	F
184	736		MTB NOT DETECTED	40	F
185		Pool	MTB DETECTED HIGH;Rif Resistance NOT DETECTED			1	18.2	17.4	18.7	18.2	16.7
185	737		MTB NOT DETECTED	34	F	1
185	738		MTB NOT DETECTED	30	F	1
185	739		MTB NOT DETECTED	45	F	1
185	740		MTB DETECTED HIGH;Rif Resistance NOT DETECTED	60	M	1	17.4	16.2	17.8	17.3	15.8
186		Pool	MTB NOT DETECTED
186	741		MTB NOT DETECTED	59	M
186	742		MTB NOT DETECTED	60	M
186	743		MTB NOT DETECTED	58	F
186	744		MTB NOT DETECTED	60	M
187		Pool	MTB DETECTED LOW;Rif Resistance NOT DETECTED			1	26.1	25.7	27.1	26.5	25.2
187	745		MTB DETECTED MEDIUM;Rif Resistance NOT DETECTED	35	M	1	20	19.6	20.9	20.4	19.2
187	746		MTB NOT DETECTED	40	F	1
187	747		MTB NOT DETECTED	60	M	1
187	748		MTB NOT DETECTED	63	F	1
188		Pool	MTB NOT DETECTED
188	749		MTB NOT DETECTED	24	M
188	750		MTB NOT DETECTED	83	M
188	751		MTB NOT DETECTED	61	F
188	752		MTB NOT DETECTED	31	M
189		Pool	MTB NOT DETECTED
189	753		MTB NOT DETECTED	64	M
189	754		MTB NOT DETECTED	60	M
189	755		MTB NOT DETECTED	50	F
189	756		MTB NOT DETECTED	56	F
190		Pool	MTB NOT DETECTED
190	757		MTB NOT DETECTED	40	F
190	758		MTB NOT DETECTED	70	F
190	759		MTB NOT DETECTED	34	M
190	760		MTB NOT DETECTED	32	F
191		Pool	MTB DETECTED VERY LOW;Rif Resistance NOT DETECTED			1	31.9	29.9	33.2	30.4	30.7
191	761		MTB DETECTED VERY LOW;Rif Resistance NOT DETECTED	27	M	1	29.2	28.1	30.3	28.9	29.3
191	762		MTB NOT DETECTED	14	M	1
191	763		MTB NOT DETECTED	43	F	1
191	764		MTB NOT DETECTED	68	F	1
192		Pool	MTB DETECTED LOW;Rif Resistance NOT DETECTED			2	24.3	23.45	25	24.1	23.1
192	765		MTB DETECTED MEDIUM;Rif Resistance NOT DETECTED	65	M	2	22.2	21.3	22.8	22.2	20.9
192	766		MTB NOT DETECTED	41	F	2
192	767		MTB DETECTED LOW;Rif Resistance NOT DETECTED	32	M	2	26.4	25.6	27.2	26	25.3
192	768		MTB NOT DETECTED	30	F	2
193		Pool	MTB NOT DETECTED
193	769		MTB NOT DETECTED	91	F
193	770		MTB NOT DETECTED	70	F
193	771		MTB NOT DETECTED	66	M
193	772		MTB NOT DETECTED	17	M
194		Pool	MTB DETECTED VERY LOW;Rif Resistance NOT DETECTED			1	28.5	29.1	30.1	29.8	29.9
194	773		MTB NOT DETECTED	33	M	1
194	774		MTB NOT DETECTED	26	F	1
194	775		MTB DETECTED MEDIUM;Rif Resistance NOT DETECTED	58	M	1	20.4	20.2	21.4	20.7	19.3
194	776		MTB NOT DETECTED	48	M	1
195		Pool	MTB NOT DETECTED
195	777		MTB NOT DETECTED	67	M
195	778		MTB NOT DETECTED	9	M
195	779		MTB NOT DETECTED	29	M
195	780		MTB NOT DETECTED	15	M
196		Pool	MTB NOT DETECTED
196	781		MTB NOT DETECTED	50	F
196	782		MTB NOT DETECTED	20	F
196	783		MTB NOT DETECTED	91	F
196	784		MTB NOT DETECTED	36	M
197		Pool	MTB NOT DETECTED
197	785		MTB NOT DETECTED	56	F
197	786		MTB NOT DETECTED	52	F
197	787		MTB NOT DETECTED	46	F
197	788		MTB NOT DETECTED	39	M
198		Pool	MTB NOT DETECTED
198	789		MTB NOT DETECTED	77	M
198	790		MTB NOT DETECTED	49	F
198	791		MTB NOT DETECTED	59	F
198	792		MTB NOT DETECTED	16	M
199		Pool	MTB NOT DETECTED
199	793		MTB NOT DETECTED	60	M
199	794		MTB NOT DETECTED	55	M
199	795		MTB NOT DETECTED	18	F
199	796		MTB NOT DETECTED	46	M
200		Pool	MTB NOT DETECTED
200	797		MTB NOT DETECTED	12	M
200	798		MTB NOT DETECTED	16	M
200	799		MTB NOT DETECTED	58	M
200	800		MTB NOT DETECTED	71	M
201		Pool	MTB DETECTED LOW;Rif Resistance NOT DETECTED			1	28.6	27.2	29.7	27.8	27.8
201	801		MTB NOT DETECTED	34	F	1
201	802		MTB NOT DETECTED	40	F	1
201	803		MTB NOT DETECTED	48	F	1
201	804		MTB DETECTED LOW;Rif Resistance NOT DETECTED	33	F	1	27.1	26.3	28.7	26.2	26.1
202		Pool	MTB DETECTED LOW;Rif Resistance NOT DETECTED			1	23.3	22.8	23.3	22.9	22.5
202	805		MTB NOT DETECTED	74	M	1
202	806		MTB NOT DETECTED	74	F	1
202	807		MTB DETECTED MEDIUM;Rif Resistance NOT DETECTED	61	M	1	21.9	21.2	22.5	22.2	20.4
202	808		MTB NOT DETECTED	25	F	1
203		Pool	MTB NOT DETECTED
203	809		MTB NOT DETECTED	56	M
203	810		MTB NOT DETECTED	43	M
203	811		MTB NOT DETECTED	34	F
203	812		MTB NOT DETECTED	60	F
204		Pool	MTB DETECTED VERY LOW;Rif Resistance NOT DETECTED			1	33.5	32.7	34.6	33.2	32.1
204	813		MTB NOT DETECTED	20	F	1
204	814		MTB NOT DETECTED	63	M	1
204	815		MTB NOT DETECTED	58	F	1
204	816		MTB DETECTED VERY LOW;Rif Resistance NOT DETECTED	53	M	1	30.1	30.4	31.2	30.1	30.3
205		Pool	MTB NOT DETECTED
205	817		MTB NOT DETECTED	70	F
205	818		MTB NOT DETECTED	70	M
205	819		MTB NOT DETECTED	60	M
205	820		MTB NOT DETECTED	25	F
206		Pool	MTB NOT DETECTED
206	821		MTB NOT DETECTED	42	M
206	822		MTB NOT DETECTED	70	F
206	823		MTB NOT DETECTED	31	M
206	824		MTB NOT DETECTED	14	F
207		Pool	MTB NOT DETECTED
207	825		MTB NOT DETECTED	25	F
207	826		MTB NOT DETECTED	70	M
207	827		MTB NOT DETECTED	21	F
207	828		MTB NOT DETECTED	46	F
208		Pool	MTB NOT DETECTED
208	829		MTB NOT DETECTED	23	F
208	830		MTB NOT DETECTED	50	F
208	831		MTB NOT DETECTED	80	F
208	832		MTB NOT DETECTED	19	F
209		Pool	MTB NOT DETECTED
209	833		MTB NOT DETECTED	34	M
209	834		MTB NOT DETECTED	60	F
209	835		MTB NOT DETECTED	26	M
209	836		MTB NOT DETECTED	50	F
210		Pool	MTB NOT DETECTED
210	837		MTB NOT DETECTED	31	F
210	838		MTB NOT DETECTED	49	M
210	839		MTB NOT DETECTED	31	F
210	840		MTB NOT DETECTED	27	M

## Sheet: PCF Ultra
Pool ID	Sample ID		RESULTS	AGE	SEX	Nb of positive samples	Probe D	Probe C	Probe E	Probe B	Probe A
387		Pool	MTB NOT DETECTED
387	2545		MTB NOT DETECTED	59	M
387	2546		MTB NOT DETECTED	11	M
387	2547		MTB NOT DETECTED	26	F
387	2548		MTB NOT DETECTED	27	F
388		Pool	MTB NOT DETECTED
388	2549		MTB NOT DETECTED	34	F
388	2550		MTB NOT DETECTED	57	M
388	2551		MTB NOT DETECTED	56	F
388	2552		MTB NOT DETECTED	25	M
389		Pool	MTB NOT DETECTED
389	2553		MTB NOT DETECTED	33	M
389	2554		MTB NOT DETECTED	83	M
389	2555		MTB NOT DETECTED	71	M
389	2556		MTB NOT DETECTED	34	M
390		Pool	MTB DETECTED LOW;RIF Resistance NOT DETECTED			1	20.7	25	24.5	26.3	27.4
390	2557		MTB NOT DETECTED	48	M	1
390	2558		MTB NOT DETECTED	64	M	1
390	2559		MTB DETECTED LOW;RIF Resistance NOT DETECTED	43	M	1	19.9	22.5	22.7	24.1	26.1
390	2560		MTB NOT DETECTED	41	F	1
391		Pool	MTB NOT DETECTED
391	2561		MTB NOT DETECTED	55	F
391	2562		MTB NOT DETECTED	34	F
391	2563		MTB NOT DETECTED	67	M
391	2564		MTB NOT DETECTED	33	M
392		Pool	MTB DETECTED LOW;RIF Resistance NOT DETECTED			1	16.9	23.7	22.9	24.9	26
392	2565		MTB NOT DETECTED	31	M	1
392	2566		MTB DETECTED MEDIUM;RIF Resistance NOT DETECTED	60	M	1	16.1	19.2	18.7	20.4	21.6
392	2567		MTB NOT DETECTED	58	F	1
392	2568		MTB NOT DETECTED	83	F	1
393		Pool	MTB NOT DETECTED
393	2569		MTB NOT DETECTED	56	F
393	2570		MTB NOT DETECTED	21	M
393	2571		MTB NOT DETECTED	24	F
393	2572		MTB NOT DETECTED	53	M
394		Pool	MTB DETECTED LOW;RIF Resistance NOT DETECTED			1	17	20.7	20.7	23	24.6
394	2573		MTB NOT DETECTED	54	M	1
394	2574		MTB DETECTED HIGH;RIF Resistance NOT DETECTED	13	F	1	16.4	18.6	18.2	19.7	21
394	2575		MTB NOT DETECTED	65	M	1
394	2576		MTB NOT DETECTED	25	M	1
395		Pool	MTB NOT DETECTED
395	2577		MTB NOT DETECTED	32	F
395	2578		MTB NOT DETECTED	65	F
395	2579		MTB NOT DETECTED	65	M
395	2580		MTB NOT DETECTED	18	M
396		Pool	MTB Trace DETECTED;RIF Resistance INDETERMINATE			1	26.7	0	0	0	0
396	2581		MTB DETECTED VERY LOW;RIF Resistance NOT DETECTED	59	F	1	30	29.6	29.7	31.3	31.6
396	2582		MTB NOT DETECTED	58	F	1
396	2583		MTB NOT DETECTED	17	F	1
396	2584		MTB NOT DETECTED	44	F	1
397		Pool	MTB DETECTED LOW;RIF Resistance NOT DETECTED			1	19.3	26.9	27.1	29.5	30
397	2585		MTB DETECTED MEDIUM;RIF Resistance NOT DETECTED	54	M	1	16.2	18.9	19.2	21.3	23.3
397	2586		MTB NOT DETECTED	62	M	1
397	2587		MTB NOT DETECTED	76	M	1
397	2588		MTB NOT DETECTED	57	F	1
398		Pool	MTB NOT DETECTED
398	2589		MTB NOT DETECTED	30	M
398	2590		MTB NOT DETECTED	51	M
398	2591		MTB NOT DETECTED	66	M
398	2592		MTB NOT DETECTED	21	M
399		Pool	MTB NOT DETECTED
399	2593		MTB NOT DETECTED	76	M
399	2594		MTB NOT DETECTED	31	M
399	2595		MTB NOT DETECTED	41	M
399	2596		MTB NOT DETECTED	49	M
400		Pool	MTB DETECTED LOW;RIF Resistance NOT DETECTED			1	17.9	20.7	21.1	24	25.7
400	2597		MTB NOT DETECTED	51	F	1
400	2598		MTB Trace DETECTED;RIF Resistance INDETERMINATE	60	M	1	30.4	0	0	0	0
400	2599		MTB NOT DETECTED	33	M	1
400	2600		MTB NOT DETECTED	25	M	1
401		Pool	MTB DETECTED LOW;RIF Resistance NOT DETECTED			1	18.6	24.1	24.5	27.3	29.8
401	2601		MTB NOT DETECTED	29	M	1
401	2602		MTB DETECTED LOW;RIF Resistance NOT DETECTED	30	M	1	18.4	22.8	22.1	24.2	24.9
401	2603		MTB NOT DETECTED	49	M	1
401	2604		MTB NOT DETECTED	30	F	1
402		Pool	MTB DETECTED MEDIUM;RIF Resistance NOT DETECTED			1	16.3	19	18.6	20.1	21.4
402	2605		MTB DETECTED HIGH;RIF Resistance NOT DETECTED	36	M	1	16.3	18.4	18.3	19.8	21.3
402	2606		MTB NOT DETECTED	83	M	1
402	2607		MTB NOT DETECTED	16	M	1
402	2608		MTB NOT DETECTED	57	F	1
403		Pool	MTB NOT DETECTED
403	2609		MTB NOT DETECTED	39	F
403	2610		MTB NOT DETECTED	24	M
403	2611		MTB NOT DETECTED	41	F
403	2612		MTB NOT DETECTED	31	F
404		Pool	MTB NOT DETECTED
404	2613		MTB NOT DETECTED	50	F
404	2614		MTB NOT DETECTED	32	M
404	2615		MTB NOT DETECTED	52	M
404	2616		MTB NOT DETECTED	35	F
405		Pool	MTB NOT DETECTED
405	2617		MTB NOT DETECTED	29	M
405	2618		MTB NOT DETECTED	63	M
405	2619		MTB NOT DETECTED	65	F
405	2620		MTB NOT DETECTED	76	F
406		Pool	MTB DETECTED HIGH;RIF Resistance NOT DETECTED			1	16.1	18.2	18	19.5	21.1
406	2621		MTB DETECTED HIGH;RIF Resistance NOT DETECTED	51	M	1	16.2	17.5	17.6	17.8	18.9
406	2622		MTB NOT DETECTED	36	M	1
406	2623		MTB NOT DETECTED	19	F	1
406	2624		MTB NOT DETECTED	34	F	1
407		Pool	MTB DETECTED VERY LOW;RIF Resistance NOT DETECTED			1	22.2	28.9	29.9	32.7	33.7
407	2625		MTB NOT DETECTED	29	F	1
407	2626		MTB DETECTED VERY LOW;RIF Resistance NOT DETECTED	75	F	1	20.2	30.8	30.5	32.7	34.4
407	2627		MTB NOT DETECTED	73	F	1
407	2628		MTB NOT DETECTED	56	F	1
408		Pool	MTB NOT DETECTED
408	2629		MTB NOT DETECTED	22	M
408	2630		MTB NOT DETECTED	36	F
408	2631		MTB NOT DETECTED	64	F
408	2632		MTB NOT DETECTED	1	F
409		Pool	MTB NOT DETECTED
409	2633		MTB NOT DETECTED	76	F
409	2634		MTB NOT DETECTED	56	F
409	2635		MTB NOT DETECTED	77	M
409	2636		MTB NOT DETECTED	53	M
410		Pool	MTB DETECTED MEDIUM;RIF Resistance NOT DETECTED			2	16.1	19.1	18.9	20.7	22.5
410	2637		MTB DETECTED LOW;RIF Resistance NOT DETECTED	25	F	2	16.6	21.4	21.3	23.4	24.8
410	2638		MTB NOT DETECTED	76	F	2
410	2639		MTB NOT DETECTED	60	M	2
410	2640		MTB Trace DETECTED;RIF Resistance INDETERMINATE	64	F	2	31	0	0	0	0
411		Pool	MTB DETECTED HIGH;RIF Resistance NOT DETECTED			1	16.2	17.9	17.8	19.2	21.2
411	2641		MTB DETECTED HIGH;RIF Resistance NOT DETECTED	62	M	1	16.1	17.8	17.7	18.8	20.7
411	2642		MTB NOT DETECTED	25	F	1
411	2643		MTB NOT DETECTED	79	M	1
411	2644		MTB NOT DETECTED	60	F	1
412		Pool	MTB NOT DETECTED
412	2645		MTB NOT DETECTED	26	M
412	2646		MTB NOT DETECTED	65	F
412	2647		MTB NOT DETECTED	87	M
412	2648		MTB NOT DETECTED	83	M
413		Pool	MTB NOT DETECTED
413	2649		MTB NOT DETECTED	32	M
413	2650		MTB NOT DETECTED	48	M
413	2651		MTB NOT DETECTED	64	M
413	2652		MTB NOT DETECTED	75	M
414		Pool	MTB DETECTED VERY LOW;RIF Resistance NOT DETECTED			1	21.6	31.5	34.2	35	39.4
414	2653		MTB NOT DETECTED	25	F	1
414	2654		MTB NOT DETECTED	44	M	1
414	2655		MTB NOT DETECTED	66	F	1
414	2656		MTB DETECTED LOW;RIF Resistance NOT DETECTED	60	F	1	19.7	24.9	26.5	28.2	29.9
415		Pool	MTB NOT DETECTED
415	2657		MTB NOT DETECTED	80	M
415	2658		MTB NOT DETECTED	71	F
415	2659		MTB NOT DETECTED	55	M
415	2660		MTB NOT DETECTED	77	F
416		Pool	MTB NOT DETECTED
416	2661		MTB NOT DETECTED	65	M
416	2662		MTB NOT DETECTED	28	F
416	2663		MTB NOT DETECTED	60	M
416	2664		MTB NOT DETECTED	28	M
417		Pool	MTB DETECTED HIGH;RIF Resistance NOT DETECTED			1	16.2	18.5	18.3	19.7	21.8
417	2665		MTB NOT DETECTED	22	M	1
417	2666		MTB NOT DETECTED	62	F	1
417	2667		MTB DETECTED HIGH;RIF Resistance NOT DETECTED	48	F	1	16.2	17.9	18	19.6	21.1
417	2668		MTB NOT DETECTED	36	M	1
418		Pool	MTB DETECTED HIGH;RIF Resistance NOT DETECTED			1	16.1	17.6	17.7	19.1	20.6
418	2669		MTB NOT DETECTED	8	F	1
418	2670		MTB DETECTED HIGH;RIF Resistance NOT DETECTED	4	M	1	16.4	18	17.7	19.2	20.2
418	2671		MTB NOT DETECTED	37	M	1
418	2672		MTB NOT DETECTED	45	F	1
419		Pool	MTB NOT DETECTED
419	2673		MTB NOT DETECTED	72	F
419	2674		MTB NOT DETECTED	51	F
419	2675		MTB NOT DETECTED	55	M
419	2676		MTB NOT DETECTED	58	M
420		Pool	MTB DETECTED LOW;RIF Resistance NOT DETECTED			3	19.5	27.7	27.6	29.1	32.9
420	2677		MTB DETECTED LOW;RIF Resistance NOT DETECTED	30	M	3	16.9	22	22.2	24.7	26.8
420	2678		MTB NOT DETECTED	73	M	3
420	2679		MTB DETECTED VERY LOW;RIF Resistance NOT DETECTED	60	F	3	25.2	36.5	36	37.5	37.8
420	2680		MTB DETECTED MEDIUM;RIF Resistance NOT DETECTED	53	F	3	17.2	20	19.7	21.5	22.5
421		Pool	MTB NOT DETECTED
421	2681		MTB NOT DETECTED	28	F
421	2682		MTB NOT DETECTED	60	M
421	2683		MTB NOT DETECTED	76	M
421	2684		MTB NOT DETECTED	64	M
422		Pool	MTB DETECTED LOW;RIF Resistance NOT DETECTED			2	18.2	23.4	23.2	25.8	26.6
422	2685		MTB DETECTED HIGH;RIF Resistance NOT DETECTED	65	M	2	16.2	18.6	18.4	19.8	21.8
422	2686		MTB NOT DETECTED	27	M	2
422	2687		MTB DETECTED LOW;RIF Resistance NOT DETECTED	76	F	2	21.2	27.3	27.4	29.7	31.8
422	2688		MTB NOT DETECTED	40	F	2
423		Pool	MTB NOT DETECTED
423	2689		MTB NOT DETECTED	45	F
423	2690		MTB NOT DETECTED	48	M
423	2691		MTB NOT DETECTED	65	M
423	2692		MTB NOT DETECTED	56	M
424		Pool	MTB DETECTED HIGH;RIF Resistance NOT DETECTED			2	16.1	17.5	17.4	18.5	20.4
424	2693		MTB Trace DETECTED;RIF Resistance INDETERMINATE	55	M	2	31	0	0	0	0
424	2694		MTB NOT DETECTED	27	M	2
424	2695		MTB DETECTED HIGH;RIF Resistance NOT DETECTED	31	M	2	16	17.3	17.3	18.2	20.2
424	2696		MTB NOT DETECTED	76	F	2
425		Pool	MTB NOT DETECTED
425	2697		MTB NOT DETECTED	61	M
425	2698		MTB NOT DETECTED	62	F
425	2699		MTB NOT DETECTED	59	M
425	2700		MTB NOT DETECTED	53	M
426		Pool	MTB DETECTED LOW;RIF Resistance NOT DETECTED			1	17	23.4	23.3	25.2	25.6
426	2701		MTB NOT DETECTED	46	F	1
426	2702		MTB NOT DETECTED	33	F	1
426	2703		MTB DETECTED HIGH;RIF Resistance NOT DETECTED	55	F	1	16.1	18.4	18.4	19.8	21.3
426	2704		MTB NOT DETECTED	65	M	1
427		Pool	MTB NOT DETECTED
427	2705		MTB NOT DETECTED	46	F
427	2706		MTB NOT DETECTED	78	M
427	2707		MTB NOT DETECTED	22	M
427	2708		MTB NOT DETECTED	84	M
428		Pool	MTB NOT DETECTED
428	2709		MTB NOT DETECTED	76	F
428	2710		MTB NOT DETECTED	63	M
428	2711		MTB NOT DETECTED	70	F
428	2712		MTB NOT DETECTED	62	M
429		Pool	MTB NOT DETECTED
429	2713		MTB NOT DETECTED	78	M
429	2714		MTB NOT DETECTED	22	F
429	2715		MTB NOT DETECTED	33	F
429	2716		MTB NOT DETECTED	42	F
430		Pool	MTB NOT DETECTED
430	2717		MTB NOT DETECTED	40	F
430	2718		MTB NOT DETECTED	28	F
430	2719		MTB NOT DETECTED	42	M
430	2720		MTB NOT DETECTED	24	M
431		Pool	MTB NOT DETECTED
431	2721		MTB NOT DETECTED	24	M
431	2722		MTB NOT DETECTED	56	F
431	2723		MTB NOT DETECTED	33	M
431	2724		MTB NOT DETECTED	70	F
432		Pool	MTB DETECTED LOW;RIF Resistance NOT DETECTED			1	18	23.4	23.1	25	26.2
432	2725		MTB NOT DETECTED	50	F	1
432	2726		MTB NOT DETECTED	75	M	1
432	2727		MTB DETECTED HIGH;RIF Resistance NOT DETECTED	24	M	1	16.3	18	17.9	19.4	21.4
432	2728		MTB NOT DETECTED	76	M	1
433		Pool	MTB NOT DETECTED
433	2729		MTB NOT DETECTED	11	F
433	2730		MTB NOT DETECTED	44	F
433	2731		MTB NOT DETECTED	42	M
433	2732		MTB NOT DETECTED	49	M
434		Pool	MTB NOT DETECTED
434	2733		MTB NOT DETECTED	62	M
434	2734		MTB NOT DETECTED	56	M
434	2735		MTB NOT DETECTED	25	M
434	2736		MTB NOT DETECTED	38	M
435		Pool	MTB DETECTED HIGH;RIF Resistance DETECTED			1	16.2	19	18.7	21.5	17.9
435	2737		MTB NOT DETECTED	60	F	1
435	2738		MTB NOT DETECTED	48	F	1
435	2739		MTB DETECTED HIGH;RIF Resistance DETECTED	43	F	1	16.2	17.8	17.8	20	17
435	2740		MTB NOT DETECTED	46	M	1
436		Pool	MTB NOT DETECTED
436	2741		MTB NOT DETECTED	61	M
436	2742		MTB NOT DETECTED	57	F
436	2743		MTB NOT DETECTED	66	F
436	2744		MTB NOT DETECTED	57	F
437		Pool	MTB NOT DETECTED
437	2745		MTB NOT DETECTED	85	M
437	2746		MTB NOT DETECTED	10	M
437	2747		MTB NOT DETECTED	53	F
437	2748		MTB NOT DETECTED	20	F
438		Pool	MTB DETECTED MEDIUM;RIF Resistance NOT DETECTED			3	16.2	19.6	19.4	21.6	23.2
438	2749		MTB DETECTED HIGH;RIF Resistance NOT DETECTED	37	M	3	16	17.4	17.3	18.6	20.3
438	2750		MTB DETECTED LOW;RIF Resistance NOT DETECTED	48	F	3	21.3	24.2	24.4	26.4	27.9
438	2751		MTB DETECTED MEDIUM;RIF Resistance NOT DETECTED	71	F	3	16.4	20.7	20.3	22.2	24
438	2752		MTB NOT DETECTED	58	M	3
439		Pool	MTB NOT DETECTED
439	2753		MTB NOT DETECTED	66	F
439	2754		MTB NOT DETECTED	67	F
439	2755		MTB NOT DETECTED	29	M
439	2756		MTB NOT DETECTED	53	F
440		Pool	MTB Trace DETECTED;RIF Resistance INDETERMINATE			1	24.3	0	0	0	0
440	2757		MTB NOT DETECTED	36	M	1
440	2758		MTB NOT DETECTED	73	F	1
440	2759		MTB DETECTED VERY LOW;RIF Resistance NOT DETECTED	43	F	1	21.1	33.4	32.5	35.2	35.7
440	2760		MTB NOT DETECTED	25	M	1
441		Pool	MTB DETECTED HIGH;RIF Resistance NOT DETECTED			3	16.1	18.1	18.1	20	21.5
441	2761		MTB Trace DETECTED;RIF Resistance INDETERMINATE	41	M	3	23.3	0	0	0	0
441	2762		MTB DETECTED HIGH;RIF Resistance NOT DETECTED	41	M	3	16.1	17.3	17.5	18.7	20.1
441	2763		MTB DETECTED HIGH;RIF Resistance NOT DETECTED	65	F	3	16.2	18.1	18.1	20.1	21.4
441	2764		MTB NOT DETECTED	73	M	3
442		Pool	MTB Trace DETECTED;RIF Resistance INDETERMINATE			1	30	0	0	0	0
442	2765		MTB NOT DETECTED	64	M	1
442	2766		MTB NOT DETECTED	64	F	1
442	2767		MTB DETECTED LOW;RIF Resistance NOT DETECTED	65	M	1	19	22	22.3	24.2	26.1
442	2768		MTB NOT DETECTED	53	M	1
443		Pool	MTB NOT DETECTED
443	2769		MTB NOT DETECTED	30	M
443	2770		MTB NOT DETECTED	25	F
443	2771		MTB NOT DETECTED	55	M
443	2772		MTB NOT DETECTED	57	M
444		Pool	MTB NOT DETECTED
444	2773		MTB NOT DETECTED	62	M
444	2774		MTB NOT DETECTED	33	M
444	2775		MTB NOT DETECTED	48	M
444	2776		MTB NOT DETECTED	58	M
445		Pool	MTB NOT DETECTED
445	2777		MTB NOT DETECTED	18	F
445	2778		MTB NOT DETECTED	39	F
445	2779		MTB NOT DETECTED	9	F
445	2780		MTB NOT DETECTED	72	M
446		Pool	MTB Trace DETECTED;RIF Resistance INDETERMINATE			1	27.4	0	0	0	0
446	2781		MTB NOT DETECTED	47	F	1
446	2782		MTB DETECTED VERY LOW;RIF Resistance NOT DETECTED	41	M	1	21.8	29.4	30	31.5	32.9
446	2783		MTB NOT DETECTED	55	M	1
446	2784		MTB NOT DETECTED	40	M	1
447		Pool	MTB NOT DETECTED
447	2785		MTB NOT DETECTED	72	M
447	2786		MTB NOT DETECTED	89	M
447	2787		MTB NOT DETECTED	45	F
447	2788		MTB NOT DETECTED	72	M
448		Pool	MTB NOT DETECTED
448	2789		MTB NOT DETECTED	60	F
448	2790		MTB NOT DETECTED	53	M
448	2791		MTB NOT DETECTED	45	F
448	2792		MTB NOT DETECTED	58	M
449		Pool	MTB DETECTED MEDIUM;RIF Resistance NOT DETECTED			1	16.4	18.9	18.8	20.4	21.8
449	2793		MTB NOT DETECTED	26	M	1
449	2794		MTB NOT DETECTED	75	M	1
449	2795		MTB DETECTED HIGH;RIF Resistance NOT DETECTED	63	F	1	16.1	17.5	17.4	18.9	21.2
449	2796		MTB NOT DETECTED	50	M	1
450		Pool	MTB NOT DETECTED
450	2797		MTB NOT DETECTED	40	M
450	2798		MTB NOT DETECTED	76	M
450	2799		MTB NOT DETECTED	63	M
450	2800		MTB NOT DETECTED	59	M
451		Pool	MTB NOT DETECTED
451	2801		MTB NOT DETECTED	39	M
451	2802		MTB NOT DETECTED	58	M
451	2803		MTB NOT DETECTED	43	M
451	2804		MTB NOT DETECTED	48	F
452		Pool	MTB NOT DETECTED
452	2805		MTB NOT DETECTED	8	F
452	2806		MTB NOT DETECTED	71	F
452	2807		MTB NOT DETECTED	63	F
452	2808		MTB NOT DETECTED	43	M
453		Pool	MTB DETECTED LOW;RIF Resistance NOT DETECTED			1	17.1	21.9	22	23.5	25.2
453	2809		MTB NOT DETECTED	45	F	1
453	2810		MTB NOT DETECTED	35	M	1
453	2811		MTB NOT DETECTED	66	M	1
453	2812		MTB DETECTED HIGH;RIF Resistance NOT DETECTED	20	M	1	16.2	17.9	17.7	18.8	20.5
454		Pool	MTB NOT DETECTED
454	2813		MTB NOT DETECTED	30	M
454	2814		MTB NOT DETECTED	27	F
454	2815		MTB NOT DETECTED	60	M
454	2816		MTB NOT DETECTED	36	M
455		Pool	MTB DETECTED VERY LOW;RIF Resistance NOT DETECTED			1	24.4	39.5	35.7	37.7	39.1
455	2817		MTB NOT DETECTED	84	F	1
455	2818		MTB NOT DETECTED	85	M	1
455	2819		MTB NOT DETECTED	76	M	1
455	2820		MTB DETECTED VERY LOW;RIF Resistance NOT DETECTED	86	M	1	25.2	29.9	30	32.4	33.5
456		Pool	MTB DETECTED HIGH;RIF Resistance NOT DETECTED			1	16	18	17.8	19.1	20.6
456	2821		MTB NOT DETECTED	39	F	1
456	2822		MTB NOT DETECTED	79	M	1
456	2823		MTB NOT DETECTED	66	M	1
456	2824		MTB DETECTED HIGH;RIF Resistance NOT DETECTED	76	F	1	16	17.5	17.5	18.8	20.7
457		Pool	MTB NOT DETECTED
457	2825		MTB NOT DETECTED	50	F
457	2826		MTB NOT DETECTED	39	M
457	2827		MTB NOT DETECTED	53	F
457	2828		MTB NOT DETECTED	34	M
458		Pool	MTB DETECTED HIGH;RIF Resistance NOT DETECTED			2	16	17.2	17.2	18.3	19.7
458	2829		MTB DETECTED LOW;RIF Resistance NOT DETECTED	43	M	2	20.9	20.7	20.5	21.5	22.6
458	2830		MTB NOT DETECTED	31	M	2
458	2831		MTB NOT DETECTED	83	M	2
458	2832		MTB DETECTED HIGH;RIF Resistance NOT DETECTED	31	M	2	16.1	17.4	17.4	18.5	20.3
459		Pool	MTB NOT DETECTED
459	2833		MTB NOT DETECTED	22	M
459	2834		MTB NOT DETECTED	35	M
459	2835		MTB NOT DETECTED	76	F
459	2836		MTB NOT DETECTED	84	F
460		Pool	MTB NOT DETECTED
460	2837		MTB NOT DETECTED	80	F
460	2838		MTB NOT DETECTED	81	F
460	2839		MTB NOT DETECTED	67	F
460	2840		MTB NOT DETECTED	31	F
461		Pool	MTB NOT DETECTED
461	2841		MTB NOT DETECTED	56	M
461	2842		MTB NOT DETECTED	24	M
461	2843		MTB NOT DETECTED	74	F
461	2844		MTB NOT DETECTED	92	F
462		Pool	MTB NOT DETECTED
462	2845		MTB NOT DETECTED	76	M
462	2846		MTB NOT DETECTED	22	M
462	2847		MTB NOT DETECTED	2	M
462	2848		MTB NOT DETECTED	55	M
463		Pool	MTB NOT DETECTED
463	2849		MTB NOT DETECTED	71	M
463	2850		MTB NOT DETECTED	25	F
463	2851		MTB NOT DETECTED	53	M
463	2852		MTB NOT DETECTED	56	M
464		Pool	MTB Trace DETECTED;RIF Resistance INDETERMINATE			2	27.3	0	0	0	0
464	2853		MTB DETECTED LOW;RIF Resistance NOT DETECTED	31	M	2	18.8	25.4	25.5	27.6	29
464	2854		MTB Trace DETECTED;RIF Resistance INDETERMINATE	30	F	2	27.1	0	0	0	0
464	2855		MTB NOT DETECTED	68	M	2
464	2856		MTB NOT DETECTED	39	M	2
465		Pool	MTB Trace DETECTED;RIF Resistance INDETERMINATE			2	23.1	0	0	0	0
465	2857		MTB DETECTED LOW;RIF Resistance NOT DETECTED	70	M	2	24.9	26.6	27.1	29.2	31.2
465	2858		MTB NOT DETECTED	60	M	2
465	2859		MTB NOT DETECTED	63	M	2
465	2860		MTB DETECTED HIGH;RIF Resistance NOT DETECTED	50	M	2	16.2	17.7	17.9	19.1	21.1
466		Pool	MTB Trace DETECTED;RIF Resistance INDETERMINATE			1	26.9	0	0	0	0
466	2861		MTB NOT DETECTED	12	F	1
466	2862		MTB Trace DETECTED;RIF Resistance INDETERMINATE	62	M	1	26.2	0	0	0	0
466	2863		MTB NOT DETECTED	53	M	1
466	2864		MTB NOT DETECTED	19	M	1
467		Pool	MTB DETECTED VERY LOW;RIF Resistance NOT DETECTED			1	20.9	31.1	31.9	30.1	35.8
467	2865		MTB NOT DETECTED	55	F	1
467	2866		MTB DETECTED MEDIUM;RIF Resistance NOT DETECTED	16	F	1	16.2	18.7	18.7	20.3	22.2
467	2867		MTB NOT DETECTED	55	M	1
467	2868		MTB NOT DETECTED	76	M	1
468		Pool	MTB DETECTED VERY LOW;RIF Resistance NOT DETECTED			1	25.5	31.6	31.8	34.6	36.6
468	2869		MTB DETECTED VERY LOW;RIF Resistance NOT DETECTED	64	M	1	24.1	32.3	32.1	33.8	34.8
468	2870		MTB NOT DETECTED	49	M	1
468	2871		MTB NOT DETECTED	43	M	1
468	2872		MTB NOT DETECTED	63	M	1
469		Pool	MTB NOT DETECTED
469	2873		MTB NOT DETECTED	60	F
469	2874		MTB NOT DETECTED	41	M
469	2875		MTB NOT DETECTED	60	M
469	2876		MTB NOT DETECTED	61	M
470		Pool	MTB NOT DETECTED
470	2877		MTB NOT DETECTED	53	F
470	2878		MTB NOT DETECTED	5	F
470	2879		MTB NOT DETECTED	61	M
470	2880		MTB NOT DETECTED	64	M
471		Pool	MTB DETECTED VERY LOW;RIF Resistance NOT DETECTED			1	19.8	29.3	29.3	30.5	33.6
471	2881		MTB NOT DETECTED	41	F	1
471	2882		MTB NOT DETECTED	65	F	1
471	2883		MTB DETECTED LOW;RIF Resistance NOT DETECTED	56	F	1	18.2	23.1	23.1	24.9	26.7
471	2884		MTB NOT DETECTED	73	M	1
472		Pool	MTB NOT DETECTED
472	2885		MTB NOT DETECTED	67	M
472	2886		MTB NOT DETECTED	66	F
472	2887		MTB NOT DETECTED	66	M
472	2888		MTB NOT DETECTED	25	M
473		Pool	MTB NOT DETECTED
473	2889		MTB NOT DETECTED	70	M
473	2890		MTB NOT DETECTED	25	M
473	2891		MTB NOT DETECTED	45	M
473	2892		MTB NOT DETECTED	7	F
474		Pool	MTB NOT DETECTED
474	2893		MTB NOT DETECTED	62	M
474	2894		MTB NOT DETECTED	26	M
474	2895		MTB NOT DETECTED	63	F
474	2896		MTB NOT DETECTED	83	M
475		Pool	MTB DETECTED LOW;RIF Resistance NOT DETECTED			1	20.6	27.2	27	28.7	29.9
475	2897		MTB DETECTED HIGH;RIF Resistance NOT DETECTED	35	M	1	16.4	18	18	19.6	21.1
475	2898		MTB NOT DETECTED	76	M	1
475	2899		MTB NOT DETECTED	51	F	1
475	2900		MTB NOT DETECTED	55	M	1
476		Pool	MTB NOT DETECTED
476	2901		MTB NOT DETECTED	43	M
476	2902		MTB NOT DETECTED	63	F
476	2903		MTB NOT DETECTED	48	M
476	2904		MTB NOT DETECTED	58	M
477		Pool	MTB DETECTED VERY LOW;RIF Resistance NOT DETECTED			1	20.6	32.3	31.7	31.7	39.1
477	2905		MTB NOT DETECTED	51	F	1
477	2906		MTB DETECTED MEDIUM;RIF Resistance NOT DETECTED	70	M	1	16.3	18.9	18.9	20.5	22.1
477	2907		MTB NOT DETECTED	81	M	1
477	2908		MTB NOT DETECTED	54	M	1
478		Pool	MTB NOT DETECTED
478	2909		MTB NOT DETECTED	31	M
478	2910		MTB NOT DETECTED	25	F
478	2911		MTB NOT DETECTED	45	M
478	2912		MTB NOT DETECTED	49	M
479		Pool	MTB Trace DETECTED;RIF Resistance INDETERMINATE			1	29.8	0	0	0	0
479	2913		MTB NOT DETECTED	31	F	1
479	2914		MTB NOT DETECTED	63	F	1
479	2915		MTB NOT DETECTED	49	M	1
479	2916		MTB Trace DETECTED;RIF Resistance INDETERMINATE	72	M	1	29.1	0	0	0	0
480		Pool	MTB NOT DETECTED
480	2917		MTB NOT DETECTED	54	F
480	2918		MTB NOT DETECTED	86	F
480	2919		MTB NOT DETECTED	81	M
480	2920		MTB NOT DETECTED	33	F
481		Pool	MTB NOT DETECTED
481	2921		MTB NOT DETECTED	4	F
481	2922		MTB NOT DETECTED	66	F
481	2923		MTB NOT DETECTED	48	F
481	2924		MTB NOT DETECTED	66	F
482		Pool	MTB NOT DETECTED
482	2925		MTB NOT DETECTED	48	F
482	2926		MTB NOT DETECTED	81	F
482	2927		MTB NOT DETECTED	26	M
482	2928		MTB NOT DETECTED	68	F
483		Pool	MTB DETECTED LOW;RIF Resistance NOT DETECTED			1	21.1	25.4	25.1	26.5	28.6
483	2929		MTB NOT DETECTED	36	M	1
483	2930		MTB NOT DETECTED	57	F	1
483	2931		MTB DETECTED LOW;RIF Resistance NOT DETECTED	50	M	1	19.7	22.6	22.1	24.4	26.3
483	2932		MTB NOT DETECTED	5	M	1
484		Pool	MTB NOT DETECTED
484	2933		MTB NOT DETECTED	31	F
484	2934		MTB NOT DETECTED	83	M
484	2935		MTB NOT DETECTED	36	F
484	2936		MTB NOT DETECTED	60	M
485		Pool	MTB NOT DETECTED
485	2937		MTB NOT DETECTED	63	F
485	2938		MTB NOT DETECTED	31	F
485	2939		MTB NOT DETECTED	9	F
485	2940		MTB NOT DETECTED	25	M
486		Pool	MTB DETECTED VERY LOW;RIF Resistance NOT DETECTED			2	23.4	34.8	34.9	36.4	37.2
486	2941		MTB NOT DETECTED	65	M	2
486	2942		MTB Trace DETECTED;RIF Resistance INDETERMINATE	25	F	2	24	0	0	0	0
486	2943		MTB NOT DETECTED	65	M	2
486	2944		MTB Trace DETECTED;RIF Resistance INDETERMINATE	72	M	2	23.7	0	0	0	0
487		Pool	MTB NOT DETECTED
487	2945		MTB NOT DETECTED	69	M
487	2946		MTB NOT DETECTED	49	M
487	2947		MTB NOT DETECTED	60	M
487	2948		MTB NOT DETECTED	59	F
488		Pool	MTB Trace DETECTED;RIF Resistance INDETERMINATE			2	26.4	0	0	0	0
488	2949		MTB NOT DETECTED	24	M	2
488	2950		MTB NOT DETECTED	48	M	2
488	2951		MTB DETECTED VERY LOW;RIF Resistance NOT DETECTED	25	F	2	23.7	30.1	30.3	33.4	34.5
488	2952		MTB DETECTED LOW;RIF Resistance NOT DETECTED	39	F	2	17.9	21.1	21	22.5	24.5
489		Pool	MTB NOT DETECTED
489	2953		MTB NOT DETECTED	67	F
489	2954		MTB NOT DETECTED	69	M
489	2955		MTB NOT DETECTED	19	F
489	2956		MTB NOT DETECTED	62	M
490		Pool	MTB DETECTED VERY LOW;RIF Resistance DETECTED			1	23.8	36.6	33.5	0	33.6
490	2957		MTB DETECTED LOW;RIF Resistance NOT DETECTED	26	F	1	18.6	21.9	21.7	23.5	24.9
490	2958		MTB NOT DETECTED	25	M	1
490	2959		MTB NOT DETECTED	21	F	1
490	2960		MTB NOT DETECTED	45	M	1
491		Pool	MTB NOT DETECTED
491	2961		MTB NOT DETECTED	60	M
491	2962		MTB NOT DETECTED	32	M
491	2963		MTB NOT DETECTED	30	F
491	2964		MTB NOT DETECTED	66	F
492		Pool	MTB NOT DETECTED
492	2965		MTB NOT DETECTED	35	M
492	2966		MTB NOT DETECTED	46	F
492	2967		MTB NOT DETECTED	57	F
492	2968		MTB NOT DETECTED	18	F
493		Pool	MTB DETECTED HIGH;RIF Resistance NOT DETECTED			2	16.1	17.5	17.5	18.7	20.9
493	2969		MTB NOT DETECTED	7	F	2
493	2970		MTB NOT DETECTED	60	M	2
493	2971		MTB DETECTED HIGH;RIF Resistance NOT DETECTED	22	M	2	16.1	16.9	17.1	17.8	19.4
493	2972		MTB DETECTED HIGH;RIF Resistance NOT DETECTED	51	F	2	16.1	17.1	17.2	18.5	20.2
494		Pool	MTB NOT DETECTED
494	2973		MTB NOT DETECTED	61	F
494	2974		MTB NOT DETECTED	40	F
494	2975		MTB NOT DETECTED	21	M
494	2976		MTB NOT DETECTED	66	M
495		Pool	MTB DETECTED LOW;RIF Resistance NOT DETECTED			1	20.1	25.7	25.6	27.7	28.2
495	2977		MTB NOT DETECTED	35	M	1
495	2978		MTB NOT DETECTED	15	M	1
495	2979		MTB DETECTED LOW;RIF Resistance NOT DETECTED	72	M	1	17.1	23.4	23.6	25.4	27.4
495	2980		MTB NOT DETECTED	57	F	1
496		Pool	MTB DETECTED HIGH;RIF Resistance NOT DETECTED			2	16.1	17.6	17.5	19	20.6
496	2981		MTB DETECTED HIGH;RIF Resistance NOT DETECTED	77	F	2	16.1	17.4	17.5	19	20.4
496	2982		MTB DETECTED HIGH;RIF Resistance NOT DETECTED	55	M	2	16.1	17.2	17.2	18.2	20.2
496	2983		MTB NOT DETECTED	47	M	2
496	2984		MTB NOT DETECTED	47	M	2
497		Pool	MTB NOT DETECTED
497	2985		MTB NOT DETECTED	23	M
497	2986		MTB NOT DETECTED	45	F
497	2987		MTB NOT DETECTED	68	M
497	2988		MTB NOT DETECTED	55	F
498		Pool	MTB DETECTED LOW;RIF Resistance NOT DETECTED			1	20.8	25.1	25.3	27.1	28.8
498	2989		MTB NOT DETECTED	71	M	1
498	2990		MTB NOT DETECTED	63	F	1
498	2991		MTB NOT DETECTED	56	F	1
498	2992		MTB DETECTED HIGH;RIF Resistance NOT DETECTED	36	F	1	16.4	17.8	17.8	18.9	20.8
499		Pool	MTB NOT DETECTED
499	2993		MTB NOT DETECTED	51	M
499	2994		MTB NOT DETECTED	32	F
499	2995		MTB NOT DETECTED	57	F
499	2996		MTB NOT DETECTED	70	F
500		Pool	MTB NOT DETECTED
500	2997		MTB NOT DETECTED	66	M
500	2998		MTB NOT DETECTED	56	F
500	2999		MTB NOT DETECTED	60	M
500	3000		MTB NOT DETECTED	30	M
501		Pool	MTB NOT DETECTED
501	3001		MTB NOT DETECTED	26	M
501	3002		MTB NOT DETECTED	67	F
501	3003		MTB NOT DETECTED	95	M
501	3004		MTB NOT DETECTED	23	F
502		Pool	MTB DETECTED LOW;RIF Resistance NOT DETECTED			1	19.8	26.4	26.1	27.3	27.5
502	3005		MTB NOT DETECTED	50	F	1
502	3006		MTB NOT DETECTED	35	F	1
502	3007		MTB DETECTED LOW;RIF Resistance NOT DETECTED	28	M	1	17.6	22.4	22.3	24.3	26.2
502	3008		MTB NOT DETECTED	5	F	1
503		Pool	MTB NOT DETECTED
503	3009		MTB NOT DETECTED	23	M
503	3010		MTB NOT DETECTED	58	F
503	3011		MTB NOT DETECTED	35	F
503	3012		MTB NOT DETECTED	67	F
504		Pool	MTB NOT DETECTED
504	3013		MTB NOT DETECTED	26	F
504	3014		MTB NOT DETECTED	77	M
504	3015		MTB NOT DETECTED	30	M
504	3016		MTB NOT DETECTED	66	M
505		Pool	MTB NOT DETECTED
505	3017		MTB NOT DETECTED	50	M
505	3018		MTB NOT DETECTED	67	M
505	3019		MTB NOT DETECTED	56	M
505	3020		MTB NOT DETECTED	47	F
506		Pool	MTB NOT DETECTED
506	3021		MTB NOT DETECTED	45	F
506	3022		MTB NOT DETECTED	63	M
506	3023		MTB NOT DETECTED	64	M
506	3024		MTB NOT DETECTED	36	M
507		Pool	MTB NOT DETECTED
507	3025		MTB NOT DETECTED	73	F
507	3026		MTB NOT DETECTED	5	M
507	3027		MTB NOT DETECTED	81	F
507	3028		MTB NOT DETECTED	27	F
508		Pool	MTB NOT DETECTED
508	3029		MTB NOT DETECTED	23	M
508	3030		MTB NOT DETECTED	31	F
508	3031		MTB NOT DETECTED	84	M
508	3032		MTB NOT DETECTED	62	M
509		Pool	MTB NOT DETECTED
509	3033		MTB NOT DETECTED	48	F
509	3034		MTB NOT DETECTED	78	M
509	3035		MTB NOT DETECTED	47	M
509	3036		MTB NOT DETECTED	70	M
510		Pool	MTB DETECTED HIGH;RIF Resistance NOT DETECTED			2	16.1	17.9	17.5	19	20.6
510	3037		MTB DETECTED HIGH;RIF Resistance NOT DETECTED	70	M	2	16	17.3	17.3	18.7	20.4
510	3038		MTB DETECTED HIGH;RIF Resistance NOT DETECTED	31	M	2	15.9	17.2	17.4	18.4	20.3
510	3039		MTB NOT DETECTED	73	M	2
510	3040		MTB NOT DETECTED	66	F	2
511		Pool	MTB NOT DETECTED
511	3041		MTB NOT DETECTED	73	M
511	3042		MTB NOT DETECTED	27	F
511	3043		MTB NOT DETECTED	77	F
511	3044		MTB NOT DETECTED	54	M
512		Pool	MTB NOT DETECTED
512	3045		MTB NOT DETECTED	66	M
512	3046		MTB NOT DETECTED	66	F
512	3047		MTB NOT DETECTED	22	F
512	3048		MTB NOT DETECTED	44	F
513		Pool	MTB NOT DETECTED
513	3049		MTB NOT DETECTED	73	F
513	3050		MTB NOT DETECTED	96	M
513	3051		MTB NOT DETECTED	62	F
513	3052		MTB NOT DETECTED	35	M
514		Pool	MTB DETECTED HIGH;RIF Resistance NOT DETECTED			2	16.6	18	18	18.9	21
514	3053		MTB DETECTED LOW;RIF Resistance NOT DETECTED	88	M	2	16.6	20.8	20.6	22.4	24.1
514	3054		MTB NOT DETECTED	59	M	2
514	3055		MTB DETECTED HIGH;RIF Resistance NOT DETECTED	16	M	2	16.2	17.5	17.4	18.4	20.4
514	3056		MTB NOT DETECTED	53	M	2
515		Pool	MTB NOT DETECTED
515	3057		MTB NOT DETECTED	32	M
515	3058		MTB NOT DETECTED	64	F
515	3059		MTB NOT DETECTED	41	F
515	3060		MTB NOT DETECTED	53	M
516		Pool	MTB Trace DETECTED;RIF Resistance INDETERMINATE			1	25.9	0	0	0	0
516	3061		MTB Trace DETECTED;RIF Resistance INDETERMINATE	64	M	1	25.6	0	0	0	0
516	3062		MTB NOT DETECTED	88	M	1
516	3063		MTB NOT DETECTED	79	M	1
516	3064		MTB NOT DETECTED	37	M	1
517		Pool	MTB NOT DETECTED
517	3065		MTB NOT DETECTED	25	F
517	3066		MTB NOT DETECTED	31	M
517	3067		MTB NOT DETECTED	64	M
517	3068		MTB NOT DETECTED	24	M
518		Pool	MTB NOT DETECTED
518	3069		MTB NOT DETECTED	5	M
518	3070		MTB NOT DETECTED	55	M
518	3071		MTB NOT DETECTED	63	M
518	3072		MTB NOT DETECTED	61	M
519		Pool	MTB NOT DETECTED
519	3073		MTB NOT DETECTED	24	M
519	3074		MTB NOT DETECTED	62	M
519	3075		MTB NOT DETECTED	75	M
519	3076		MTB NOT DETECTED	50	M
520		Pool	MTB NOT DETECTED
520	3077		MTB NOT DETECTED	56	M
520	3078		MTB NOT DETECTED	19	F
520	3079		MTB NOT DETECTED	33	F
520	3080		MTB NOT DETECTED	35	M
521		Pool	MTB DETECTED MEDIUM;RIF Resistance NOT DETECTED			3	16.3	18.9	18.9	20.8	23.2
521	3081		MTB DETECTED HIGH;RIF Resistance NOT DETECTED	55	F	3	16.3	18.1	18.2	20	21.9
521	3082		MTB DETECTED HIGH;RIF Resistance NOT DETECTED	32	F	3	16	17.1	17.1	18.4	19.7
521	3083		MTB DETECTED LOW;RIF Resistance NOT DETECTED	57	M	3	19.5	25.8	25.9	27.8	29.8
521	3084		MTB NOT DETECTED	33	M	3
522		Pool	MTB NOT DETECTED
522	3085		MTB NOT DETECTED	80	M
522	3086		MTB NOT DETECTED	70	M
522	3087		MTB NOT DETECTED	64	M
522	3088		MTB NOT DETECTED	84	M
523		Pool	MTB NOT DETECTED
523	3089		MTB NOT DETECTED	36	M
523	3090		MTB NOT DETECTED	67	M
523	3091		MTB NOT DETECTED	58	M
523	3092		MTB NOT DETECTED	48	M
524		Pool	MTB NOT DETECTED
524	3093		MTB NOT DETECTED	58	M
524	3094		MTB NOT DETECTED	56	M
524	3095		MTB NOT DETECTED	96	M
524	3096		MTB NOT DETECTED	59	M
525		Pool	MTB DETECTED LOW;RIF Resistance NOT DETECTED			1	20.9	25.5	25.6	27.1	28.7
525	3097		MTB NOT DETECTED	35	M	1
525	3098		MTB NOT DETECTED	67	M	1
525	3099		MTB DETECTED LOW;RIF Resistance NOT DETECTED	75	M	1	18.4	24.2	23.6	25.7	27.2
525	3100		MTB NOT DETECTED	65	M	1
526		Pool	MTB NOT DETECTED
526	3101		MTB NOT DETECTED	21	M
526	3102		MTB NOT DETECTED	67	M
526	3103		MTB NOT DETECTED	40	M
526	3104		MTB NOT DETECTED	38	M
527		Pool	MTB NOT DETECTED
527	3105		MTB NOT DETECTED	24	M
527	3106		MTB NOT DETECTED	53	M
527	3107		MTB NOT DETECTED	70	M
527	3108		MTB NOT DETECTED	55	M
528		Pool	MTB NOT DETECTED
528	3109		MTB NOT DETECTED	60	M
528	3110		MTB NOT DETECTED	70	M
528	3111		MTB NOT DETECTED	60	M
528	3112		MTB NOT DETECTED	76	M
529		Pool	MTB NOT DETECTED
529	3113		MTB NOT DETECTED	33	M
529	3114		MTB NOT DETECTED	36	M
529	3115		MTB NOT DETECTED	28	M
529	3116		MTB NOT DETECTED	52	F
530		Pool	MTB DETECTED VERY LOW;RIF Resistance NOT DETECTED			2	21.6	29.7	29.1	30.7	32
530	3117		MTB NOT DETECTED	53	F	2
530	3118		MTB Trace DETECTED;RIF Resistance INDETERMINATE	82	M	2	28.6	0	0	0	0
530	3119		MTB DETECTED LOW;RIF Resistance NOT DETECTED	30	F	2	16.9	22	22	23.7	25.2
530	3120		MTB NOT DETECTED	73	M	2
531		Pool	MTB NOT DETECTED
531	3121		MTB NOT DETECTED	57	F
531	3122		MTB NOT DETECTED	66	M
531	3123		MTB NOT DETECTED	55	F
531	3124		MTB NOT DETECTED	36	M
532		Pool	MTB NOT DETECTED
532	3125		MTB NOT DETECTED	75	M
532	3126		MTB NOT DETECTED	59	M
532	3127		MTB NOT DETECTED	45	F
532	3128		MTB NOT DETECTED	35	M
533		Pool	MTB DETECTED HIGH;RIF Resistance NOT DETECTED			2	16	17.5	17.6	18.9	20.4
533	3129		MTB NOT DETECTED	55	M	2
533	3130		MTB NOT DETECTED	41	M	2
533	3131		MTB DETECTED LOW;RIF Resistance NOT DETECTED	42	F	2	22	26.6	26.7	29.1	30.1
533	3132		MTB DETECTED HIGH;RIF Resistance NOT DETECTED	85	M	2	16.1	17	17	18.1	20
534		Pool	MTB NOT DETECTED
534	3133		MTB NOT DETECTED	21	F
534	3134		MTB NOT DETECTED	49	F
534	3135		MTB NOT DETECTED	55	M
534	3136		MTB NOT DETECTED	71	F
535		Pool	MTB NOT DETECTED
535	3137		MTB NOT DETECTED	55	M
535	3138		MTB NOT DETECTED	60	F
535	3139		MTB NOT DETECTED	64	M
535	3140		MTB NOT DETECTED	24	M
536		Pool	MTB DETECTED LOW;RIF Resistance NOT DETECTED			2	17.3	23.4	23.3	25.1	26.5
536	3141		MTB NOT DETECTED	58	F	2
536	3142		MTB DETECTED MEDIUM;RIF Resistance NOT DETECTED	25	F	2	16.2	20	19.9	21.7	23.8
536	3143		MTB NOT DETECTED	60	M	2
536	3144		MTB Trace DETECTED;RIF Resistance INDETERMINATE	60	F	2	29.3	0	0	0	0
537		Pool	MTB NOT DETECTED
537	3145		MTB NOT DETECTED	60	F
537	3146		MTB NOT DETECTED	22	F
537	3147		MTB NOT DETECTED	66	M
537	3148		MTB NOT DETECTED	22	M
538		Pool	MTB NOT DETECTED
538	3149		MTB NOT DETECTED	60	M
538	3150		MTB NOT DETECTED	71	F
538	3151		MTB NOT DETECTED	64	F
538	3152		MTB NOT DETECTED	68	M
539		Pool	MTB NOT DETECTED
539	3153		MTB NOT DETECTED	64	F
539	3154		MTB NOT DETECTED	36	M
539	3155		MTB NOT DETECTED	49	F
539	3156		MTB NOT DETECTED	65	F
540		Pool	MTB NOT DETECTED
540	3157		MTB NOT DETECTED	85	F
540	3158		MTB NOT DETECTED	60	F
540	3159		MTB NOT DETECTED	23	F
540	3160		MTB NOT DETECTED	33	M
541		Pool	MTB NOT DETECTED
541	3161		MTB NOT DETECTED	86	F
541	3162		MTB NOT DETECTED	3	M
541	3163		MTB NOT DETECTED	66	M
541	3164		MTB NOT DETECTED	18	M
542		Pool	MTB NOT DETECTED
542	3165		MTB NOT DETECTED	23	F
542	3166		MTB NOT DETECTED	33	M
542	3167		MTB NOT DETECTED	32	F
542	3168		MTB NOT DETECTED	65	M
543		Pool	MTB NOT DETECTED
543	3169		MTB NOT DETECTED	25	M
543	3170		MTB NOT DETECTED	39	F
543	3171		MTB NOT DETECTED	34	M
543	3172		MTB NOT DETECTED	77	F
544		Pool	MTB NOT DETECTED
544	3173		MTB NOT DETECTED	56	F
544	3174		MTB NOT DETECTED	76	M
544	3175		MTB NOT DETECTED	60	F
544	3176		MTB NOT DETECTED	48	M
545		Pool	MTB NOT DETECTED
545	3177		MTB NOT DETECTED	51	M
545	3178		MTB NOT DETECTED	60	F
545	3179		MTB NOT DETECTED	70	F
545	3180		MTB NOT DETECTED	58	M
546		Pool	MTB NOT DETECTED
546	3181		MTB NOT DETECTED	22	M
546	3182		MTB NOT DETECTED	30	M
546	3183		MTB NOT DETECTED	63	M
546	3184		MTB NOT DETECTED	33	F
547		Pool	MTB DETECTED LOW;RIF Resistance NOT DETECTED			3	16.5	21.5	21.3	23	24.4
547	3185		MTB DETECTED LOW;RIF Resistance NOT DETECTED	57	F	3	19.5	25.4	27	28.4	30.2
547	3186		MTB DETECTED HIGH;RIF Resistance NOT DETECTED	40	M	3	16.1	18.2	18.1	19.8	21.7
547	3187		MTB DETECTED MEDIUM;RIF Resistance NOT DETECTED	63	M	3	16.3	19.3	19.3	21.2	21.7
547	3188		MTB NOT DETECTED	30	M	3
548		Pool	MTB NOT DETECTED
548	3189		MTB NOT DETECTED	28	M
548	3190		MTB NOT DETECTED	63	M
548	3191		MTB NOT DETECTED	59	F
548	3192		MTB NOT DETECTED	57	F
549		Pool	MTB NOT DETECTED
549	3193		MTB NOT DETECTED	58	M
549	3194		MTB NOT DETECTED	50	F
549	3195		MTB NOT DETECTED	55	M
549	3196		MTB NOT DETECTED	47	F
550		Pool	MTB NOT DETECTED
550	3197		MTB NOT DETECTED	68	M
550	3198		MTB NOT DETECTED	20	M
550	3199		MTB NOT DETECTED	60	M
550	3200		MTB NOT DETECTED	42	M
551		Pool	MTB NOT DETECTED
551	3201		MTB NOT DETECTED	50	F
551	3202		MTB NOT DETECTED	43	M
551	3203		MTB NOT DETECTED	48	M
551	3204		MTB NOT DETECTED	58	F
552		Pool	MTB NOT DETECTED
552	3205		MTB NOT DETECTED	34	M
552	3206		MTB NOT DETECTED	38	F
552	3207		MTB NOT DETECTED	29	F
552	3208		MTB NOT DETECTED	60	F
553		Pool	MTB NOT DETECTED
553	3209		MTB NOT DETECTED	65	M
553	3210		MTB NOT DETECTED	31	M
553	3211		MTB NOT DETECTED	73	F
553	3212		MTB NOT DETECTED	3	M
554		Pool	MTB NOT DETECTED
554	3213		MTB NOT DETECTED	21	F
554	3214		MTB NOT DETECTED	64	M
554	3215		MTB NOT DETECTED	58	M
554	3216		MTB NOT DETECTED	71	M
555		Pool	MTB NOT DETECTED
555	3217		MTB NOT DETECTED	45	F
555	3218		MTB NOT DETECTED	21	F
555	3219		MTB NOT DETECTED	54	M
555	3220		MTB NOT DETECTED	48	M
556		Pool	MTB DETECTED HIGH;RIF Resistance NOT DETECTED			1	16.1	18.5	18.5	20.7	21.7
556	3221		MTB NOT DETECTED	20	M	1
556	3222		MTB DETECTED HIGH;RIF Resistance NOT DETECTED	60	M	1	16.1	17.4	17.6	18.7	20.6
556	3223		MTB NOT DETECTED	62	M	1
556	3224		MTB NOT DETECTED	30	F	1
557		Pool	MTB NOT DETECTED
557	3225		MTB NOT DETECTED	35	M
557	3226		MTB NOT DETECTED	69	M
557	3227		MTB NOT DETECTED	32	F
557	3228		MTB NOT DETECTED	78	M
558		Pool	MTB DETECTED HIGH;RIF Resistance NOT DETECTED			2	16.2	18.2	18.2	20.1	21.5
558	3229		MTB DETECTED HIGH;RIF Resistance NOT DETECTED	55	M	2	16.1	17.5	17.6	18.6	20.3
558	3230		MTB NOT DETECTED	33	F	2
558	3231		MTB NOT DETECTED	78	M	2
558	3232		MTB DETECTED LOW;RIF Resistance NOT DETECTED	72	M	2	19.8	24.4	23.6	25.8	26.5
559		Pool	MTB DETECTED VERY LOW;RIF Resistance NOT DETECTED			1	23.2	31.4	31.8	36.1	36.1
559	3233		MTB NOT DETECTED	75	F	1
559	3234		MTB DETECTED VERY LOW;RIF Resistance NOT DETECTED	75	F	1	22.1	31.9	32.2	35.2	35.9
559	3235		MTB NOT DETECTED	50	M	1
559	3236		MTB NOT DETECTED	28	M	1
560		Pool	MTB NOT DETECTED
560	3237		MTB NOT DETECTED	78	M
560	3238		MTB NOT DETECTED	64	F
560	3239		MTB NOT DETECTED	43	F
560	3240		MTB NOT DETECTED	64	M
561		Pool	MTB NOT DETECTED
561	3241		MTB NOT DETECTED	50	M
561	3242		MTB NOT DETECTED	11	M
561	3243		MTB NOT DETECTED	28	M
561	3244		MTB NOT DETECTED	88	M
562		Pool	MTB NOT DETECTED
562	3245		MTB NOT DETECTED	70	M
562	3246		MTB NOT DETECTED	60	M
562	3247		MTB NOT DETECTED	32	F
562	3248		MTB NOT DETECTED	32	F
563		Pool	MTB NOT DETECTED
563	3249		MTB NOT DETECTED	65	F
563	3250		MTB NOT DETECTED	45	F
563	3251		MTB NOT DETECTED	46	M
563	3252		MTB NOT DETECTED	74	F
564		Pool	MTB NOT DETECTED
564	3253		MTB NOT DETECTED	59	F
564	3254		MTB NOT DETECTED	55	F
564	3255		MTB NOT DETECTED	77	F
564	3256		MTB NOT DETECTED	66	F
565		Pool	MTB DETECTED LOW;RIF Resistance NOT DETECTED			1	16.7	22.5	21.7	23.9	24.1
565	3257		MTB NOT DETECTED	66	M	1
565	3258		MTB NOT DETECTED	78	M	1
565	3259		MTB NOT DETECTED	61	M	1
565	3260		MTB DETECTED MEDIUM;RIF Resistance NOT DETECTED	56	M	1	16.3	19.4	19.8	21	22.8
566		Pool	MTB NOT DETECTED
566	3261		MTB NOT DETECTED	50	F
566	3262		MTB NOT DETECTED	65	F
566	3263		MTB NOT DETECTED	33	M
566	3264		MTB NOT DETECTED	80	F
567		Pool	MTB NOT DETECTED
567	3265		MTB NOT DETECTED	41	F
567	3266		MTB NOT DETECTED	66	F
567	3267		MTB NOT DETECTED	40	M
567	3268		MTB NOT DETECTED	41	M
568		Pool	MTB NOT DETECTED
568	3269		MTB NOT DETECTED	22	F
568	3270		MTB NOT DETECTED	72	M
568	3271		MTB NOT DETECTED	66	F
568	3272		MTB NOT DETECTED	85	M
569		Pool	MTB Trace DETECTED;RIF Resistance INDETERMINATE			1	26.7	0	0	0	0
569	3273		MTB NOT DETECTED	22	M	1
569	3274		MTB Trace DETECTED;RIF Resistance INDETERMINATE	28	F	1	26.3	0	0	0	0
569	3275		MTB NOT DETECTED	39	F	1
569	3276		MTB NOT DETECTED	50	F	1
570		Pool	MTB NOT DETECTED
570	3277		MTB NOT DETECTED	78	F
570	3278		MTB NOT DETECTED	36	F
570	3279		MTB NOT DETECTED	18	M
570	3280		MTB NOT DETECTED	30	F
571		Pool	MTB NOT DETECTED
571	3281		MTB NOT DETECTED	40	M
571	3282		MTB NOT DETECTED	68	M
571	3283		MTB NOT DETECTED	60	M
571	3284		MTB NOT DETECTED	62	M
572		Pool	MTB NOT DETECTED
572	3285		MTB NOT DETECTED	78	F
572	3286		MTB NOT DETECTED	10	M
572	3287		MTB NOT DETECTED	55	F
572	3288		MTB NOT DETECTED	60	F
573		Pool	MTB DETECTED LOW;RIF Resistance NOT DETECTED			1	16.7	22	21.4	23.6	24.7
573	3289		MTB DETECTED HIGH;RIF Resistance NOT DETECTED	65	F	1	16.1	18	17.7	19.3	20.5
573	3290		MTB NOT DETECTED	61	F	1
573	3291		MTB NOT DETECTED	60	M	1
573	3292		MTB NOT DETECTED	82	F	1
574		Pool	MTB NOT DETECTED
574	3293		MTB NOT DETECTED	60	M
574	3294		MTB NOT DETECTED	57	M
574	3295		MTB NOT DETECTED	61	M
574	3296		MTB NOT DETECTED	70	M
575		Pool	MTB DETECTED HIGH;RIF Resistance NOT DETECTED			2	16.3	18	18.2	20.1	22
575	3297		MTB NOT DETECTED	65	F	2
575	3298		MTB DETECTED HIGH;RIF Resistance NOT DETECTED	35	F	2	16.1	17.8	17.8	19.3	20.8
575	3299		MTB NOT DETECTED	66	M	2
575	3300		MTB DETECTED HIGH;RIF Resistance NOT DETECTED	71	M	2	16.2	18.2	18	19.4	20.8
576		Pool	MTB NOT DETECTED
576	3301		MTB NOT DETECTED	72	F
576	3302		MTB NOT DETECTED	56	M
576	3303		MTB NOT DETECTED	63	F
576	3304		MTB NOT DETECTED	67	M
577		Pool	MTB NOT DETECTED
577	3305		MTB NOT DETECTED	65	M
577	3306		MTB NOT DETECTED	83	F
577	3307		MTB NOT DETECTED	8	M
577	3308		MTB NOT DETECTED	61	M
578		Pool	MTB NOT DETECTED
578	3309		MTB NOT DETECTED	41	F
578	3310		MTB NOT DETECTED	49	M
578	3311		MTB NOT DETECTED	59	F
578	3312		MTB NOT DETECTED	36	M
579		Pool	MTB NOT DETECTED
579	3313		MTB NOT DETECTED	72	M
579	3314		MTB NOT DETECTED	27	M
579	3315		MTB NOT DETECTED	60	F
579	3316		MTB NOT DETECTED	38	M
580		Pool	MTB DETECTED LOW;RIF Resistance NOT DETECTED			2	17.4	20.8	20.5	22.1	24.2
580	3317		MTB NOT DETECTED	60	M	2
580	3318		MTB DETECTED HIGH;RIF Resistance NOT DETECTED	56	M	2	16.2	17.8	17.7	19.2	21
580	3319		MTB NOT DETECTED	48	F	2
580	3320		MTB DETECTED VERY LOW;RIF Resistance NOT DETECTED	26	F	2	20.2	29.9	29.6	31.9	33
581		Pool	MTB NOT DETECTED
581	3321		MTB NOT DETECTED	29	M
581	3322		MTB NOT DETECTED	85	F
581	3323		MTB NOT DETECTED	25	M
581	3324		MTB NOT DETECTED	61	F
582		Pool	MTB NOT DETECTED
582	3325		MTB NOT DETECTED	67	M
582	3326		MTB NOT DETECTED	41	M
582	3327		MTB NOT DETECTED	43	M
582	3328		MTB NOT DETECTED	38	M
583		Pool	MTB NOT DETECTED
583	3329		MTB NOT DETECTED	86	M
583	3330		MTB NOT DETECTED	27	M
583	3331		MTB NOT DETECTED	53	M
583	3332		MTB NOT DETECTED	10	M
584		Pool	MTB NOT DETECTED
584	3333		MTB NOT DETECTED	60	M
584	3334		MTB NOT DETECTED	69	M
584	3335		MTB NOT DETECTED	40	M
584	3336		MTB NOT DETECTED	52	M
585		Pool	MTB DETECTED MEDIUM;RIF Resistance NOT DETECTED			1	16.2	19.7	19.7	21.1	22.7
585	3337		MTB NOT DETECTED	70	M	1
585	3338		MTB DETECTED HIGH;RIF Resistance NOT DETECTED	56	M	1	16	17.1	17.2	18.3	19.7
585	3339		MTB NOT DETECTED	29	M	1
585	3340		MTB NOT DETECTED	36	M	1
586		Pool	MTB DETECTED LOW;RIF Resistance NOT DETECTED			2	17.3	21.1	20.7	22.9	24
586	3341		MTB DETECTED HIGH;RIF Resistance NOT DETECTED	55	M	2	16.1	17.9	17.5	18.6	21
586	3342		MTB Trace DETECTED;RIF Resistance INDETERMINATE	23	M	2	27.9	0	0	0	0
586	3343		MTB NOT DETECTED	87	M	2
586	3344		MTB NOT DETECTED	62	M	2
587		Pool	MTB NOT DETECTED
587	3345		MTB NOT DETECTED	85	F
587	3346		MTB NOT DETECTED	60	M
587	3347		MTB NOT DETECTED	57	F
587	3348		MTB NOT DETECTED	33	F
588		Pool	MTB NOT DETECTED
588	3349		MTB NOT DETECTED	74	F
588	3350		MTB NOT DETECTED	55	F
588	3351		MTB NOT DETECTED	38	F
588	3352		MTB NOT DETECTED	44	M
589		Pool	MTB NOT DETECTED
589	3353		MTB NOT DETECTED	44	F
589	3354		MTB NOT DETECTED	30	F
589	3355		MTB NOT DETECTED	72	F
589	3356		MTB NOT DETECTED	46	F
590		Pool	MTB DETECTED VERY LOW;RIF Resistance NOT DETECTED			1	30	29.6	29.7	31.3	31.6
590	3357		MTB NOT DETECTED	56	F	1
590	3358		MTB NOT DETECTED	74	M	1
590	3359		MTB DETECTED LOW;RIF Resistance NOT DETECTED	59	M	1	18.6	21.4	21.1	23.7	24.4
590	3360		MTB NOT DETECTED	58	M	1
591		Pool	MTB NOT DETECTED
591	3361		MTB NOT DETECTED	17	M
591	3362		MTB NOT DETECTED	44	F
591	3363		MTB NOT DETECTED	58	F
591	3364		MTB NOT DETECTED	45	F
592		Pool	MTB NOT DETECTED
592	3365		MTB NOT DETECTED	44	F
592	3366		MTB NOT DETECTED	85	F
592	3367		MTB NOT DETECTED	60	M
592	3368		MTB NOT DETECTED	83	M
593		Pool	MTB NOT DETECTED
593	3369		MTB NOT DETECTED	16	M
593	3370		MTB NOT DETECTED	57	M
593	3371		MTB NOT DETECTED	54	F
593	3372		MTB NOT DETECTED	23	M
594		Pool	MTB DETECTED LOW;RIF Resistance NOT DETECTED			2	21.4	25.9	25.7	27	29.1
594	3373		MTB NOT DETECTED	54	F	2
594	3374		MTB DETECTED LOW;RIF Resistance NOT DETECTED	75	F	2	20.4	24	24	25.7	27.4
594	3375		MTB NOT DETECTED	76	M	2
594	3376		MTB DETECTED LOW;RIF Resistance NOT DETECTED	48	M	2	22.8	26.9	26.9	29.5	31.5
595		Pool	MTB NOT DETECTED
595	3377		MTB NOT DETECTED	48	M
595	3378		MTB NOT DETECTED	31	F
595	3379		MTB NOT DETECTED	80	F
595	3380		MTB NOT DETECTED	43	M
596		Pool	MTB NOT DETECTED
596	3381		MTB NOT DETECTED	28	F
596	3382		MTB NOT DETECTED	63	F
596	3383		MTB NOT DETECTED	59	M
596	3384		MTB NOT DETECTED	38	M
